# Supplementary material for: The Genome of the Myxosporean Thelohanellus kitauei Shows Adaptations to Nutrient Acquisition within Its Fish Host
Source: Genome Biol Evol. 2014 Nov 8;6(12):3182–98. doi: 10.1093/gbe/evu247 (PMC4986447; doi:10.1093/gbe/evu247)
Supplement: Supplementary Data [file supp_evu247_Table_S16.xlsx]

## Sheet: Sheet1
Gene_ID	Chembl_db_accession	Hit	E-value	Homolog in Carp	Potential function process	Function category
evm.model.scaffold05481.72	CHEMBL3472	Q7TSF2|Vesicular glutamate transporter 3 [Rattus norve gicus ]	3e-32	No	sodium ion transport	transport
evm.model.scaffold02466.3	CHEMBL3472	Q7TSF2|Vesicular glutamate transporter 3 [Rattus norve gicus ]	3e-19	No	sodium ion transport	transport
evm.model.scaffold04826.5	CHEMBL4050	Q02790|Peptidyl-prolyl cis-trans isomerase FKBP4 [Homo sapiens ]	9e-11	No	copper ion transport	transport
evm.model.scaffold02448.28	CHEMBL1741263	Q7REH6|Glutathione S-transferase [Plasmodium yoelii yoelii ]	3e-21	No	glutathione transferase activity	Other amino acid metabolic process
evm.model.scaffold04174.4	CHEMBL1075237	Q80Z26|Ectonucleoside triphosphate diphosphohydrola se 3, isoform CRA a [Rattus norvegicus ]	1e-17	No	purine metabolic process	nucleotide metabolic process
evm.model.scaffold00813.1	CHEMBL1075120	Q16760|Diacylglycerol kinase delta [Homo sapiens ]	8e-11	No	glycerolipid related metabolic process	lipid related metabolic process
evm.model.scaffold01248.6	CHEMBL312	P12527|Arachidonate 5-lipoxygenase [Rattus norvegicus ]	4e-13	No	arachidonic acid metabolic process	lipid related metabolic process
evm.model.scaffold04176.12	CHEMBL5998	Q53GQ0|Estradiol 17-beta-dehydrogenase 12 [Homo sapiens ]	6e-21	No	cellular lipid related metabolic process	lipid related metabolic process
evm.model.scaffold00373.8	CHEMBL3631	P05107|Integrin beta-2 [Homo sapiens ]	7e-33	No	phagosome	endocytosis related
evm.model.scaffold05633.24	CHEMBL1255140	P98164|Low-density lipoprotein receptor-related protein 2 [Homo sapiens ]	1e-10	No	LDLR domain contain protein	endocytosis related
evm.model.scaffold04701.1	CHEMBL3469	P61978|Heterogeneous nuclear ribonucleoprotein K [Homo sapiens ]	2e-14	No	positive regulation of receptor-mediated endocytosis	endocytosis related
evm.model.scaffold04610.1	CHEMBL2769	Q8IV08|Phospholipase D3 [Homo sapiens ]	6e-16	No	receptor-mediated endocytosis	endocytosis related
evm.model.scaffold01071.3	CHEMBL3091	Q99523|Sortilin [Homo sapiens ]	4e-11	No	endocytosis	endocytosis related
evm.model.scaffold01071.5	CHEMBL3091	Q99523|Sortilin [Homo sapiens ]	6e-11	No	endocytosis	endocytosis related
evm.model.scaffold04423.69	CHEMBL1255140	P98164|Low-density lipoprotein receptor-related protein 2 [Homo sapiens ]	7e-11	No	LDLR domain contain protein & serine protease	endocytosis related
evm.model.scaffold03983.31	CHEMBL6155	Q9H3S4|Thiamin pyrophosphokinase 1 [Homo sapiens ]	1e-31	No	thiamine metabolic process	cofactor related metabolic process
evm.model.scaffold02481.37	CHEMBL1697663	Q50575|PYRAZINAMIDASE/NICOTINAMIDAS PNCA [Mycobacterium tuberculosis ]	2e-14	No	nicotinamide metabolic process	cofactor related metabolic process
evm.model.scaffold04623.113	CHEMBL1697663	Q50575|PYRAZINAMIDASE/NICOTINAMIDAS PNCA [Mycobacterium tuberculosis ]	2e-14	No	nicotinamide metabolic process	cofactor related metabolic process
evm.model.scaffold03068.51	CHEMBL1938220	Q13572|Inositol-tetrakisphosphate 1-kinase [Homo sapiens ]	2e-17	No	inositol phosphate metabolic process	carbohydrate related metabolic process
evm.model.scaffold01538.6	CHEMBL4243	Q14642|Type I inositol 1,4, 5-trisphosphate 5-phosphatase [Homo sapiens ]	5e-23	No	inositol phosphate metabolic process	carbohydrate related metabolic process
evm.model.scaffold01687.1	CHEMBL5093	P0A9J6|Ribokinase [Escherichia coli K-12 ]	2e-30	No	pentose phosphate pathway related gene	carbohydrate related metabolic process
evm.model.scaffold00661.36	CHEMBL1741202	Q4Q090|2, 3-bisphosphoglycerate-independent phosphoglycerate mutase [Leishmania major ]	9e-53	No	glucose catabolic process	carbohydrate related metabolic process
evm.model.scaffold05340.25	CHEMBL4239	P39656|Dolichyl-diphosphooligosaccharide--protein glycosyltransferase 48 kDa subunit [Homo sapiens ]	5e-52	No	glycan metabolic process	carbohydrate related metabolic process
evm.model.scaffold02564.6	CHEMBL2354	P00441|Superoxide dismutase [Homo sapiens ]	7e-11	No	/	/
evm.model.scaffold01136.20	CHEMBL278	P13612|Integrin alpha-4 [Homo sapiens ]	2e-11	No	/	/
scaffold03729-g265.t1	CHEMBL5793	Q9HBI0|Gamma-parvin [Homo sapiens ]	2e-21	No	/	/
evm.model.scaffold04204.1	CHEMBL5636	P29338|Eukaryotic translation initiation factor 4E [Or yctolagus cuniculus ]	8e-15	No	/	/
evm.model.scaffold05380.2	CHEMBL6148	P63073|Eukaryotic translation initiation factor 4E [Mus musculus ]	2e-23	No	/	/
evm.model.scaffold00795.1	CHEMBL4848	P06730|Eukaryotic translation initiation factor 4E [Ho mo sapiens ]	1e-16	No	/	/
evm.model.scaffold02750.56	CHEMBL2374	Q9NZ42|Gamma-secretase subunit PEN-2 [Homo sapiens ]	6e-11	No	/	/
evm.model.scaffold00164.3	CHEMBL4548	P57716|Nicastrin [Mus musculus ]	2e-26	No	/	/
evm.model.scaffold00041.47	CHEMBL5053	P51948|CDK-activating kinase assembly factor MAT1 [Homo sapiens ]	1e-29	No	/	/
21185_t	CHEMBL6089	P61088|Ubiquitin-conjugating enzyme E2 N [Homo sapiens ]	4e-11	No	/	/
evm.model.scaffold01271.17	CHEMBL5027	P39748|Flap endonuclease 1 [Homo sapiens ]	4e-19	No	/	/
evm.model.scaffold04826.9	CHEMBL1741199	Q14974|Importin subunit beta-1 [Homo sapiens ]	6e-22	No	/	/
evm.model.scaffold00441.2	CHEMBL1932	P0C0D5|50S ribosomal protein L4 [Streptococcus pyogene ]	3e-13	No	/	/
evm.model.scaffold02518.1	CHEMBL4832	P52655|Transcription initiation factor IIA subunit 1 [Homo sapiens ]	2e-11	No	/	/
evm.model.scaffold02899.19	CHEMBL1293286	P11940|Polyadenylate-binding protein 1 [Homo sapiens ]	5e-13	No	/	/
evm.model.scaffold04979.14	CHEMBL1950	P01008|Antithrombin-III [Homo sapiens ]	2e-19	No	/	/
evm.model.scaffold00572.1	CHEMBL5146	P11274|Breakpoint cluster region protein [Homo sapiens ]	1e-21	No	/	/
evm.model.scaffold01004.3	CHEMBL5579	O14578|Citron Rho-interacting kinase [Homo sapiens ]	7e-28	No	/	/
evm.model.scaffold00950.10	CHEMBL1932912	Q9H7Z6|Histone acetyltransferase KAT8 [Homo sapiens ]	9e-16	No	/	/
evm.model.scaffold05489.2	CHEMBL1741187	P52292|Importin subunit alpha-2 [Homo sapiens ]	8e-20	No	/	/
evm.model.scaffold04623.137	CHEMBL2173	P97521|Mitochondrial carnitine/acylcarnitine carrier p rotein [Rattus norvegicus ]	2e-11	No	/	/
evm.model.scaffold03946.8	CHEMBL5177	Q9NQS7|Inner centromere protein [Homo sapiens ]	4e-11	No	/	/
evm.model.scaffold01557.12	CHEMBL1764938	P07355|Annexin A2 [Homo sapiens ]	2e-22	No	/	/
evm.model.scaffold04162.24	CHEMBL5670	P80366|Fe(3+)-Zn(2+) purple acid phosphatase [Phaseolus vulgaris ]	3e-25	No	/	/
evm.model.scaffold00771.4	CHEMBL2197	Q8QZT1|Acetyl-CoA acetyltransferase, mitochondrial [Mus musculus ]	5e-91	Yes	benzoate degradation process	Xenobiotics biodegradation and metabolism
evm.model.scaffold00766.43	CHEMBL3081	P16116|Aldose reductase [Bos taurus ]	2e-42	Yes	caprolactam degradation process	Xenobiotics biodegradation and metabolism
evm.model.scaffold00832.25	CHEMBL1250402	O94759|Transient receptor potential cation channel su bfamily M member 2 [Homo sapiens ]	8e-29	Yes	calcium ion transmembrane transport	transport
evm.model.scaffold03549.1	CHEMBL2801	Q13557|Calcium/calmodulin-dependent protein kinase type II subunit delta [Homo sap iens ]	1e-137	Yes	calcium ion transport	transport
evm.model.scaffold03710.42	CHEMBL2747	Q9Z329|Inositol 1,4, 5-trisphosphate receptor type 2 [Mus musculus ]	6e-90	Yes	calcium ion transport	transport
evm.model.scaffold03710.41	CHEMBL4046	Q14643|Inositol 1,4, 5-trisphosphate receptor type 1 [Homo sapiens ]	4e-60	Yes	calcium ion transport	transport
evm.model.scaffold04906.38	CHEMBL2007630	Q9NP58|ATP-binding cassette sub-family B member 6, mitochondrial [Homo sapiens ]	8e-52	Yes	cadmium ion transmembrane transport	transport
evm.model.scaffold04906.37	CHEMBL2007630	Q9NP58|ATP-binding cassette sub-family B member 6, mitochondrial [Homo sapiens ]	8e-16	Yes	cadmium ion transmembrane transport	transport
evm.model.scaffold03710.37	CHEMBL1879	P12235|ADP/ATP translocase 1 [Homo sapiens ]	1e-65	Yes	adenine transport	transport
evm.model.scaffold05009.27	CHEMBL1879	P12235|ADP/ATP translocase 1 [Homo sapiens ]	5e-72	Yes	adenine transport	transport
evm.model.scaffold03484.43	CHEMBL1255136	P46587|Heat shock protein SSA2 [Candida albicans]	5e-36	Yes	peptide transport	transport
evm.model.scaffold00872.1	CHEMBL2921	P06687|Sodium/potassium-transporting ATPase subunit alpha-3 [Rattus norvegicus ]	0	Yes	sodium ion transport	transport
evm.model.scaffold04176.35	CHEMBL1075149	Q9UPY5|Cystine/glutamate transporter [Homo sapiens ]	3e-48	Yes	amino acid transport	transport
evm.model.scaffold01271.24	CHEMBL1781866	Q02440|Unconventional myosin-Va [Gallus gallus ]	1e-123	Yes	vesicle-mediated transport	transport
evm.model.scaffold04177.5	CHEMBL1764937	O00562|Membrane-associated phosphatidylinositol transfer protein 1 [Homo sapiens ]	2e-38	Yes	phospholipid transport	transport
evm.model.scaffold04623.108	CHEMBL3133	Q9UBY0|Sodium/hydrogen exchanger 2 [Homo sapiens ]	1e-27	Yes	ion transport	transport
evm.model.scaffold03581.55	CHEMBL5214	P11167|Solute carrier family 2, facilitated glucose transporter member 1 [Rattus norveg icus ]	1e-30	Yes	glucose transport	transport
evm.model.scaffold04326.8	CHEMBL3136	O14983|Sarcoplasmic/endoplasmic reticulum calcium ATPa se 1 [Homo sapiens ]	1e-10	Yes	calcium ion transport	transport
evm.model.scaffold02899.39	CHEMBL3136	O14983|Sarcoplasmic/endoplasmic reticulum calcium ATPa se 1 [Homo sapiens ]	1e-13	Yes	calcium ion transport	transport
evm.model.scaffold04877.15	CHEMBL1075149	Q9UPY5|Cystine/glutamate transporter [Homo sapiens ]	2e-18	Yes	amino acid transport	transport
evm.model.scaffold00766.65	CHEMBL1914279	Q7Z2H8|Proton-coupled amino acid transporter 1 [Homo sapiens ]	7e-57	Yes	amino acid transport	transport
evm.model.scaffold01295.2	CHEMBL1914279	Q7Z2H8|Proton-coupled amino acid transporter 1 [Homo sapiens ]	2e-19	Yes	amino acid transport	transport
evm.model.scaffold04623.75	CHEMBL3965	P28838|Cytosol aminopeptidase [Homo sapiens ]	3e-92	Yes	proteolysis	Protease
evm.model.scaffold04176.44	CHEMBL2943	P07314|Gamma-glutamyltranspeptidase 1 [Rattus norvegicus ]	6e-72	Yes	threonine protease	Protease
evm.model.scaffold00538.6	CHEMBL5291	P06797|Cathepsin L1 [Mus musculus ]	8e-61	Yes	proteolysis	Protease
evm.model.scaffold03922.1	CHEMBL4098	O70370|Cathepsin S [Mus musculus ]	1e-58	Yes	proteolysis	Protease
evm.model.scaffold05557.15	CHEMBL5291	P06797|Cathepsin L1 [Mus musculus ]	8e-51	Yes	proteolysis	Protease
evm.model.scaffold03922.2	CHEMBL3837	P07711|Cathepsin L1 [Homo sapiens ]	8e-53	Yes	proteolysis	Protease
evm.model.scaffold03581.52	CHEMBL4779	P00784|Papain [Carica papaya]	5e-13	Yes	proteolysis	Protease
evm.model.scaffold03528.1	CHEMBL3708	P49810|Presenilin-2 [Homo sapiens ]	7e-41	Yes	aspartate protease	Protease
evm.model.scaffold00348.46	CHEMBL1932907	Q9M9Z2|Probable thylakoidal processing peptidase 2, chloroplastic [Arabidopsis thaliana ]	8e-10	Yes	proteolysis	Protease
evm.model.scaffold03882.4	CHEMBL3590	Q05469|Hormone-sensitive lipase [Homo sapiens ]	4e-42	Yes	serine protease	Protease
evm.model.scaffold04623.105	CHEMBL4653	P14740|Dipeptidyl peptidase 4 [Rattus norvegicus ]	1e-28	Yes	proteolysis	Protease
evm.model.scaffold01320.3	CHEMBL3562	P03355|Gag-Pol polyprotein [Moloney murine leukemia virus isolate Sh innick ]	5e-20	Yes	proteolysis	Protease
evm.model.scaffold02036.1	CHEMBL3562	P03355|Gag-Pol polyprotein [Moloney murine leukemia virus isolate Sh innick ]	5e-22	Yes	proteolysis	Protease
evm.model.scaffold02750.1	CHEMBL3562	P03355|Gag-Pol polyprotein [Moloney murine leukemia virus isolate Sh innick ]	5e-17	Yes	proteolysis	Protease
evm.model.scaffold03580.6	CHEMBL3562	P03355|Gag-Pol polyprotein [Moloney murine leukemia virus isolate Sh innick ]	2e-24	Yes	proteolysis	Protease
evm.model.scaffold02902.23	CHEMBL5291	P06797|Cathepsin L1 [Mus musculus ]	3e-27	Yes	proteolysis	Protease
evm.model.scaffold04049.17	CHEMBL3922	P50579|Methionine aminopeptidase 2 [Homo sapiens ]	1e-120	Yes	proteolysis	Protease
evm.model.scaffold04936.8	CHEMBL2264	P55786|Puromycin-sensitive aminopeptidase [Homo sapiens ]	1e-111	Yes	proteolysis	Protease
evm.model.scaffold02750.79	CHEMBL4713	P15169|Carboxypeptidase N catalytic chain [Homo sapien s ]	2e-70	Yes	proteolysis	Protease
scaffold01415-snap.1	CHEMBL4713	P15169|Carboxypeptidase N catalytic chain [Homo sapien s ]	5e-23	Yes	proteolysis	Protease
evm.model.scaffold00485.23	CHEMBL2474	P53582|Methionine aminopeptidase 1 [Homo sapiens ]	3e-95	Yes	proteolysis	Protease
evm.model.scaffold04049.16	CHEMBL3922	P50579|Methionine aminopeptidase 2 [Homo sapiens ]	2e-16	Yes	proteolysis	Protease
evm.model.scaffold02360.8	CHEMBL5507	Q63415|Proprotein convertase subtilisin/kexin type 6 [Rattus norvegicus ]	1e-101	Yes	proteolysis	Protease
evm.model.scaffold01295.9	CHEMBL5507	Q63415|Proprotein convertase subtilisin/kexin type 6 [Rattus norvegicus ]	1e-62	Yes	proteolysis	Protease
evm.model.scaffold01295.11	CHEMBL5507	Q63415|Proprotein convertase subtilisin/kexin type 6 [Rattus norvegicus ]	3e-76	Yes	proteolysis	Protease
evm.model.scaffold01965.12	CHEMBL3182	P29120|Neuroendocrine convertase 1 [Homo sapiens ]	1e-70	Yes	proteolysis	Protease
evm.model.scaffold05189.36	CHEMBL3182	P29120|Neuroendocrine convertase 1 [Homo sapiens ]	2e-61	Yes	proteolysis	Protease
evm.model.scaffold00485.26	CHEMBL6110	Q962Y6|Thioredoxin glutathione reductase [Schistosoma mansoni]	1e-57	Yes	Pyrimidine metabolism	Nucleotide metabolism
evm.model.scaffold03581.14	CHEMBL4875	P30520|Adenylosuccinate synthetase isozyme 2 [Homo sap iens ]	1e-104	Yes	purine nucleobase metabolic process	nucleotide metabolic process
evm.model.scaffold03856.41	CHEMBL3941	Q4KLN6|Ribonucleoside-diphosphate reductase subunit M2 [Rattus norvegicus ]	7e-66	Yes	pyrimidine nucleobase metabolic process	nucleotide metabolic process
evm.model.scaffold03856.42	CHEMBL3941	Q4KLN6|Ribonucleoside-diphosphate reductase subunit M2 [Rattus norvegicus ]	4e-53	Yes	pyrimidine nucleobase metabolic process	nucleotide metabolic process
evm.model.scaffold04936.14	CHEMBL4055	P48506|Glutamate--cysteine ligase catalytic subunit [Homo sapiens ]	5e-15	Yes	cysteine metabolic process	nucleotide metabolic process
evm.model.scaffold04936.13	CHEMBL4055	P48506|Glutamate--cysteine ligase catalytic subunit [Homo sapiens ]	2e-60	Yes	cysteine metabolic process	nucleotide metabolic process
evm.model.scaffold04623.144	CHEMBL4989	Q16774|Guanylate kinase [Homo sapiens ]	2e-13	Yes	purine nucleotide metabolic process	nucleotide metabolic process
evm.model.scaffold01117.10	CHEMBL5681	P30085|UMP-CMP kinase [Homo sapiens ]	6e-40	Yes	phthalate metabolic process	nucleotide metabolic process
evm.model.scaffold00240.2	CHEMBL1641353	P24928|DNA-directed RNA polymerase II subunit RPB1 [Homo sapiens ]	0	Yes	purine metabolic process	nucleotide metabolic process
scaffold04351.path1.gene12	CHEMBL2006	P0A680|DNA-directed RNA polymerase subunit beta [Mycobacterium tube rculosis ]	8e-11	Yes	purine metabolic process	nucleotide metabolic process
evm.model.scaffold00832.34	CHEMBL1641353	P24928|DNA-directed RNA polymerase II subunit RPB1 [Homo sapiens ]	1e-104	Yes	purine metabolic process	nucleotide metabolic process
evm.model.scaffold01980.13	CHEMBL4799	P29411|GTP:AMP phosphotransferase, mitochondrial [Rattus norvegicus ]	7e-50	Yes	pyrimidine metabolic process	nucleotide metabolic process
evm.model.scaffold02449.4	CHEMBL1911	P51649|Succinate-semialdehyde dehydrogenase, mitochondrial [Homo sapiens ]	7e-83	Yes	glycerophospholipid related metabolic process	lipid related metabolic process
evm.model.scaffold04377.1	CHEMBL4986	Q8NCC3|Group XV phospholipase A2 [Homo sapiens ]	2e-40	Yes	fatty acid catabolic process	lipid related metabolic process
evm.model.scaffold01248.5	CHEMBL3289	Q8K4F2|Arachidonate 15-lipoxygenase B [Rattus norvegicus ]	4e-24	Yes	arachidonic acid metabolic process	lipid related metabolic process
evm.model.scaffold00346.5	CHEMBL1250344	O15270|Serine palmitoyltransferase 2 [Homo sapiens ]	1e-87	Yes	sphingolipid related metabolic process	lipid related metabolic process
evm.model.scaffold04781.10	CHEMBL3971	O35077|Glycerol-3-phosphate dehydrogenase [Rattus norvegicus]	5e-23	Yes	glycerolipid related metabolic process	lipid related metabolic process
evm.model.scaffold01629.2	CHEMBL1075284	Q9Z2A7|Diacylglycerol O-acyltransferase 1 [Mus musculus ]	5e-28	Yes	diacylglycerol metabolic process	lipid related metabolic process
evm.model.scaffold02750.117	CHEMBL1075066	Q60457|Sterol O-acyltransferase 1 [Cricetulus griseus ]	1e-27	Yes	cholesterol metabolic process	lipid related metabolic process
evm.model.scaffold03380.27	CHEMBL5847	P52895|Aldo-keto reductase family 1 member C2 [Homo sapiens ]	5e-54	Yes	steroid metabolic process	lipid related metabolic process
evm.model.scaffold03197.2	CHEMBL5422	P07237|Protein disulfide-isomerase [Homo sapiens ]	8e-51	Yes	lipoprotein metabolic process	lipid related metabolic process
evm.model.scaffold05633.33	CHEMBL5422	P07237|Protein disulfide-isomerase [Homo sapiens ]	9e-21	Yes	lipoprotein metabolic process	lipid related metabolic process
evm.model.scaffold05500.8	CHEMBL5985	P84077|ADP-ribosylation factor 1 [Homo sapiens ]	4e-58	Yes	phospholipid related metabolic process	lipid related metabolic process
evm.model.scaffold00832.29	CHEMBL5985	P84077|ADP-ribosylation factor 1 [Homo sapiens ]	2e-52	Yes	phospholipid related metabolic process	lipid related metabolic process
evm.model.scaffold02750.18	CHEMBL5985	P84077|ADP-ribosylation factor 1 [Homo sapiens ]	1e-25	Yes	phospholipid related metabolic process	lipid related metabolic process
evm.model.scaffold02750.57	CHEMBL5985	P84077|ADP-ribosylation factor 1 [Homo sapiens ]	9e-24	Yes	phospholipid related metabolic process	lipid related metabolic process
evm.model.scaffold02827.20	CHEMBL2300	P32189|Glycerol kinase [Homo sapiens ]	1e-29	Yes	glycerol metabolic process	lipid related metabolic process
evm.model.scaffold03644.2	CHEMBL1741206	Q8WTS1|1-acylglycerol-3-phosphate O-acyltransferase ABHD5 [Homo sapiens ]	2e-62	Yes	fatty acid metabolic process	lipid related metabolic process
evm.model.scaffold03873.24	CHEMBL6001	Q9BW60|Elongation of very long chain fatty acids prote in 1 [Homo sapiens ]	1e-28	Yes	cellular lipid related metabolic process	lipid related metabolic process
evm.model.scaffold01066.7	CHEMBL5150	Q27757|Luciferin 4-monooxygenase [Photuris pennsylvanica ]	3e-13	Yes	fatty acid metabolic process	lipid related metabolic process
scaffold05575-g149.t1	CHEMBL1293247	Q94696|Luciferase [Photuris pennsylvanica ]	2e-18	Yes	fatty acid metabolic process	lipid related metabolic process
evm.model.scaffold05009.4	CHEMBL5150	Q27757|Luciferin 4-monooxygenase [Photuris pennsylvanica ]	2e-22	Yes	fatty acid metabolic process	lipid related metabolic process
evm.model.scaffold05340.18	CHEMBL4965	Q9Z2Z8|7-dehydrocholesterol reductase [Rattus norvegicus ]	2e-50	Yes	steroid biosynthesis process	lipid related metabolic process
evm.model.scaffold02404.19	CHEMBL1255156	Q8R3I2|Lysophospholipid acyltransferase 2 [Mus musc ulus ]	5e-27	Yes	ether lipid metabolic process	lipid related metabolic process
evm.model.scaffold01291.6	CHEMBL4513	Q965D6|3-oxoacyl-acyl-carrier protein reductase [Plasmodium falciparum ]	2e-15	Yes	fatty acid biosynthetic process	lipid related metabolic process
evm.model.scaffold01690.11	CHEMBL1075103	P00830|ATP synthase subunit beta, mitochondrial [Saccharomyces cerevisiae S288c ]	3e-27	Yes	oxidative phosphorylation related process	energy related metabolic process
evm.model.scaffold03590.9	CHEMBL1781869	P31401|V-type proton ATPase subunit B [Manduca sexta ]	1e-180	Yes	oxidative phosphorylation related process	energy related metabolic process
evm.model.scaffold05371.16	CHEMBL2683	Q9I8D0|V-type proton ATPase 116 kDa subunit a isoform 1 [Gallus g allus ]	1e-129	Yes	oxidative phosphorylation related process	energy related metabolic process
evm.model.scaffold02750.71	CHEMBL2062350	P06576|ATP synthase subunit beta, mitochondrial [Homo sapiens ]	0	Yes	oxidative phosphorylation related process	energy related metabolic process
evm.model.scaffold04623.59	CHEMBL2090	O00217|NADH dehydrogenase [Homo sapiens ]	4e-69	Yes	oxidative phosphorylation related process	energy related metabolic process
evm.model.scaffold04460.3	CHEMBL6143	P10173|Fumarate hydratase, mitochondrial [Sus scrofa ]	1e-140	Yes	carbon fixation pathways in prokaryotes KEGG PATHWAY ko00720	energy related metabolic process
evm.model.scaffold04423.79	CHEMBL5315	Q06830|Peroxiredoxin-1 [Homo sapiens ]	3e-14	Yes	methane metabolic process	energy related metabolic process
evm.model.scaffold04623.28	CHEMBL2070	P68366|Tubulin alpha-4A chain [Homo sapiens ]	1e-157	Yes	phagosome related gene	endocytosis related
evm.model.scaffold04623.154	CHEMBL2062353	P60709|Actin, cytoplasmic 1 [Homo sapiens ]	0	Yes	phagosome related gene	endocytosis related
evm.model.scaffold05481.2	CHEMBL2062353	P60709|Actin, cytoplasmic 1 [Homo sapiens ]	0	Yes	phagosome related gene	endocytosis related
evm.model.scaffold01650.17	CHEMBL3394	Q6B856|Tubulin beta-2B chain [Bos taurus ]	1e-144	Yes	phagosome related gene	endocytosis related
evm.model.scaffold01295.14	CHEMBL4139	P68370|Tubulin alpha-1A chain [Rattus norvegicus ]	0	Yes	phagosome related gene	endocytosis related
scaffold00041-g398.t1	CHEMBL5460	P08107|Heat shock 70 kDa protein 1A/1B [Homo sapiens ]	0	Yes	endocytosis	endocytosis related
evm.model.scaffold00968.17	CHEMBL3394	Q6B856|Tubulin beta-2B chain [Bos taurus ]	0	Yes	phagosome related gene	endocytosis related
evm.model.scaffold02580.2	CHEMBL6052	P61586|Transforming protein RhoA [Homo sapiens ]	6e-86	Yes	endocytosis	endocytosis related
evm.model.scaffold04662.1	CHEMBL6088	P60953|Cell division control protein 42 homolog [Homo sapiens ]	3e-84	Yes	endocytosis	endocytosis related
evm.model.scaffold03710.1	CHEMBL6088	P60953|Cell division control protein 42 homolog [Homo sapiens ]	6e-87	Yes	endocytosis	endocytosis related
evm.model.scaffold04913.69	CHEMBL1075145	P55072|Transitional endoplasmic reticulum ATPase [Homo sapiens ]	2e-41	Yes	endocytosis	endocytosis related
evm.model.scaffold02902.19	CHEMBL1075143	P62493|Ras-related protein Rab-11A [Oryctolagus cuniculus ]	3e-31	Yes	endocytosis	endocytosis related
evm.model.scaffold04586.3	CHEMBL1293294	P51151|Ras-related protein Rab-9A [Homo sapiens ]	4e-33	Yes	endocytosis	endocytosis related
evm.model.scaffold05575.23	CHEMBL1075143	P62493|Ras-related protein Rab-11A [Oryctolagus cuniculus ]	2e-80	Yes	endocytosis	endocytosis related
evm.model.scaffold02781.1	CHEMBL1075143	P62493|Ras-related protein Rab-11A [Oryctolagus cuniculus ]	1e-58	Yes	endocytosis	endocytosis related
evm.model.scaffold02665.4	CHEMBL1075143	P62493|Ras-related protein Rab-11A [Oryctolagus cuniculus ]	6e-61	Yes	endocytosis	endocytosis related
evm.model.scaffold05642.8	CHEMBL5535	O54890|Integrin beta-3 [Mus musculus ]	2e-16	Yes	phagosome related gene	endocytosis related
evm.model.scaffold05537.30	CHEMBL4591	P11835|Integrin beta-2 [Mus musculus ]	8e-19	Yes	phagosome related gene	endocytosis related
evm.model.scaffold04540.8	CHEMBL1293227	O75604|Ubiquitin carboxyl-terminal hydrolase 2 [Homo sapiens ]	2e-12	Yes	endocytosis	endocytosis related
evm.model.scaffold05473.12	CHEMBL1255140	P98164|Low-density lipoprotein receptor-related protein 2 [Homo sapiens ]	4e-11	Yes	LDLR domain contain protein	endocytosis related
evm.model.scaffold04423.48	CHEMBL3267	P48736|Phosphatidylinositol 4, 5-bisphosphate 3-kinase catalytic subunit gamma isoform [Homo sapiens ]	7e-49	Yes	endocytosis	endocytosis related
evm.model.scaffold00113.8	CHEMBL3268	Q9UBF8|Phosphatidylinositol 4-kinase beta [Homo sapiens ]	1e-89	Yes	receptor-mediated endocytosis	endocytosis related
evm.model.scaffold02807.6	CHEMBL1075102	O00443|Phosphatidylinositol 4-phosphate 3-kinase C2 domain-containing subunit alpha [Homo sapiens ]	7e-87	Yes	endocytosis	endocytosis related
evm.model.scaffold03426.22	CHEMBL1075120	Q16760|Diacylglycerol kinase delta [Homo sapiens ]	5e-39	Yes	endocytosis	endocytosis related
evm.model.scaffold04326.25	CHEMBL2159	P15531|Nucleoside diphosphate kinase A [Homo sapiens ]	2e-48	Yes	endocytosis	endocytosis related
scaffold03856.path1.gene17	CHEMBL2121	P15328|Folate receptor alpha [Homo sapiens ]	6e-17	Yes	receptor-mediated endocytosis	endocytosis related
evm.model.scaffold03453.23	CHEMBL5987	P62330|ADP-ribosylation factor 6 [Homo sapiens ]	7e-14	Yes	negative regulation of receptor-mediated endocytosis	endocytosis related
evm.model.scaffold04939.4	CHEMBL5812	P50570|Dynamin-2 [Homo sapiens ]	1e-122	Yes	endocytosis	endocytosis related
evm.model.scaffold04909.9	CHEMBL4958	Q05193|Dynamin-1 [Homo sapiens ]	1e-139	Yes	endocytosis	endocytosis related
evm.model.scaffold04939.5	CHEMBL5812	P50570|Dynamin-2 [Homo sapiens ]	1e-124	Yes	endocytosis	endocytosis related
evm.model.scaffold00847.2	CHEMBL1293277	O15118|Niemann-Pick C1 protein [Homo sapiens ]	3e-44	Yes	endocytosis	endocytosis related
evm.model.scaffold00847.3	CHEMBL1293277	O15118|Niemann-Pick C1 protein [Homo sapiens ]	1e-135	Yes	endocytosis	endocytosis related
evm.model.scaffold04729.7	CHEMBL1697667	P62744|AP-2 complex subunit sigma [Rattus norvegicus ]	6e-16	Yes	endocytosis	endocytosis related
evm.model.scaffold04913.78	CHEMBL4958	Q05193|Dynamin-1 [Homo sapiens ]	9e-74	Yes	endocytosis	endocytosis related
evm.model.scaffold01295.22	CHEMBL3385	P27361|Mitogen-activated protein kinase 3 [Homo sapiens ]	3e-95	Yes	caveolin-mediated endocytosis	endocytosis related
evm.model.scaffold04174.2	CHEMBL2167	P01112|GTPase HRas [Homo sapiens ]	7e-14	Yes	endocytosis	endocytosis related
evm.model.scaffold00872.9	CHEMBL1255140	P98164|Low-density lipoprotein receptor-related protein 2 [Homo sapiens ]	5e-29	Yes	LDLR domain contain protein & serine protease	endocytosis related
evm.model.scaffold05189.2	CHEMBL1255140	P98164|Low-density lipoprotein receptor-related protein 2 [Homo sapiens ]	2e-41	Yes	LDLR domain contain protein & serine protease	endocytosis related
evm.model.scaffold04529.4	CHEMBL2817	P00388|NADPH--cytochrome P450 reductase [Rattus norvegicus ]	1e-24	Yes	flavonoid metabolic process	cofactor related metabolic process
evm.model.scaffold04529.5	CHEMBL2817	P00388|NADPH--cytochrome P450 reductase [Rattus norvegicus ]	6e-18	Yes	flavonoid metabolic process	cofactor related metabolic process
evm.model.scaffold05481.56	CHEMBL4615	P08164|NH(3)-dependent NAD(+) synthetase [Bacillus subtilis (strain 168)]	1e-11	Yes	nicotinate and nicotinamide metabolic process	cofactor related metabolic process
evm.model.scaffold03983.6	CHEMBL1075049	P31113|Demethylmenaquinone methyltransferase [ strain 168 ]	5e-33	Yes	ubiquinone and other terpenoid-quinone biosynthesis process	cofactor related metabolic process
evm.model.scaffold04913.6	CHEMBL5833	Q964Q8|Solanesyl diphosphate synthase [Trypanosoma cruzi ]	5e-33	Yes	isoprenoid biosynthetic process	cofactor related metabolic process
evm.model.scaffold03593.3	CHEMBL1782	P14324|Farnesyl pyrophosphate synthase [Homo sapiens ]	7e-46	Yes	terpenoid backbone biosynthesis process	cofactor related metabolic process
evm.model.scaffold02815.2	CHEMBL402	P04035|3-hydroxy-3-methylglutaryl-coenzyme A reductase [Homo sapiens ]	1e-79	Yes	terpenoid backbone biosynthesis process	cofactor related metabolic process
evm.model.scaffold03953.1	CHEMBL4999	P17516|Aldo-keto reductase family 1 member C4 [Homo sapiens ]	4e-15	Yes	glycolysis / gluconeogenesis metabolic process	carbohydrate related metabolic process
evm.model.scaffold03033.6	CHEMBL2751	Q15147|1-phosphatidylinositol 4, 5-bisphosphate phosphodiesterase beta-4 [Homo sapiens ]	4e-71	Yes	inositol phosphate metabolic process	carbohydrate related metabolic process
evm.model.scaffold04859.1	CHEMBL2636	P32019|Type II inositol 1,4, 5-trisphosphate 5-phosphatase [Homo sapiens ]	2e-42	Yes	inositol phosphate metabolic process	carbohydrate related metabolic process
evm.model.scaffold03333.1	CHEMBL1938220	Q13572|Inositol-tetrakisphosphate 1-kinase [Homo sapiens ]	3e-31	Yes	inositol phosphate metabolic process	carbohydrate related metabolic process
evm.model.scaffold00948.1	CHEMBL1938220	Q13572|Inositol-tetrakisphosphate 1-kinase [Homo sapiens ]	1e-25	Yes	inositol phosphate metabolic process	carbohydrate related metabolic process
evm.model.scaffold04913.66	CHEMBL3298	P06733|Alpha-enolase [Homo sapiens ]	1e-180	Yes	glycolysis / gluconeogenesis metabolic process	carbohydrate related metabolic process
evm.model.scaffold04473.3	CHEMBL2709	P52790|Hexokinase-3 [Homo sapiens ]	7e-81	Yes	aminotransferase	carbohydrate related metabolic process
evm.model.scaffold05565.31	CHEMBL5758	P31040|Succinate dehydrogenase [Succinate dehydrogenase]	0	Yes	citrate cycle (TCA cycle) related process	carbohydrate related metabolic process
evm.model.scaffold03788.3	CHEMBL2816	Q02218|2-oxoglutarate dehydrogenase, mitochondrial [Homo sapiens ]	0	Yes	citrate cycle (TCA cycle) related process	carbohydrate related metabolic process
evm.model.scaffold00614.20	CHEMBL2816	Q02218|2-oxoglutarate dehydrogenase, mitochondrial [Homo sapiens ]	0	Yes	citrate cycle (TCA cycle) related process	carbohydrate related metabolic process
evm.model.scaffold02872.2	CHEMBL2189	P17425|Hydroxymethylglutaryl-CoA synthase, cytoplasmic [Rattus norvegicus ]	1e-56	Yes	butanoate metabolic process	carbohydrate related metabolic process
evm.model.scaffold03710.22	CHEMBL4061	P09623|Dihydrolipoyl dehydrogenase, mitochondrial [Sus scrofa ]	8e-57	Yes	citrate cycle (TCA cycle) related process	carbohydrate related metabolic process
evm.model.scaffold05004.2	CHEMBL2638	P60891|Ribose-phosphate pyrophosphokinase 1 [Homo sapiens ]	4e-55	Yes	pentose phosphate pathway related process	carbohydrate related metabolic process
evm.model.scaffold02807.7	CHEMBL1667682	C6EG73|Bifunctional protein GlmU [Escherichia coli (strain B / BL21-DE3) ]	1e-10	Yes	amino sugar and nucleotide sugar metabolic process	carbohydrate related metabolic process
evm.model.scaffold03637.1	CHEMBL2638	P60891|Ribose-phosphate pyrophosphokinase 1 [Homo sapiens ]	1e-36	Yes	pentose phosphate pathway related process	carbohydrate related metabolic process
evm.model.scaffold05004.1	CHEMBL2638	P60891|Ribose-phosphate pyrophosphokinase 1 [Homo sapiens ]	3e-34	Yes	pentose phosphate pathway related process	carbohydrate related metabolic process
evm.model.scaffold03426.21	CHEMBL2758	P34949|Mannose-6-phosphate isomerase [Homo sapiens ]	7e-58	Yes	amino sugar and nucleotide sugar metabolic process	carbohydrate related metabolic process
evm.model.scaffold03710.23	CHEMBL4061	P09623|Dihydrolipoyl dehydrogenase, mitochondrial [Sus scrofa ]	4e-21	Yes	citrate cycle (TCA cycle) related process	carbohydrate related metabolic process
evm.model.scaffold00005.1	CHEMBL2482	P13221|Aspartate aminotransferase, cytoplasmic [Rattus norvegicus ]	5e-31	Yes	oxaloacetate metabolic process	carbohydrate related metabolic process
evm.model.scaffold00585.1	CHEMBL1909481	Q06210|Glucosamine--fructose-6-phosphate_aminotransferase [Homo sapiens ]	1e-152	Yes	fructose 6-phosphate metabolic process	carbohydrate related metabolic process
evm.model.scaffold05009.30	CHEMBL1909481	Q06210|Glucosamine--fructose-6-phosphate_aminotransferase [Homo sapiens ]	0	Yes	fructose 6-phosphate metabolic process	carbohydrate related metabolic process
evm.model.scaffold04423.35	CHEMBL1909481	Q06210|Glucosamine--fructose-6-phosphate_aminotransferase [Homo sapiens ]	1e-160	Yes	fructose 6-phosphate metabolic process	carbohydrate related metabolic process
evm.model.scaffold04337.1	CHEMBL4500	P29803|Pyruvate dehydrogenase E1 component subunit alp ha, testis-specific form, mitochondrial [Homo sapiens ]	1e-99	Yes	pyruvate metabolic process	carbohydrate related metabolic process
evm.model.scaffold00661.2	CHEMBL3096	Q16822|Phosphoenolpyruvate carboxykinase [Phosphoenolpyruvate carboxykinase]	4e-83	Yes	oxaloacetate metabolic process	carbohydrate related metabolic process
evm.model.scaffold02587.18	CHEMBL3239	P09811|Glycogen phosphorylase, liver form [Rattus norvegicus ]	0	Yes	glycogen metabolic process	carbohydrate related metabolic process
evm.model.scaffold02587.19	CHEMBL3008	Q9ET01|Glycogen phosphorylase, liver form [Mus musculus ]	9e-76	Yes	glycogen metabolic process	carbohydrate related metabolic process
evm.model.scaffold03109.9	CHEMBL4882	P11177|Pyruvate dehydrogenase E1 component subunit bet a, mitochondrial [Homo sapiens ]	3e-84	Yes	glucose metabolic process	carbohydrate related metabolic process
evm.model.scaffold04936.7	CHEMBL2284	P04406|Glyceraldehyde-3-phosphate dehydrogenase [Homo sapiens ]	1e-102	Yes	glucose metabolic process	carbohydrate related metabolic process
evm.model.scaffold05349.9	CHEMBL2972	Q01813|6-phosphofructokinase type C [Homo sapiens ]	1e-144	Yes	glucose metabolic process	carbohydrate related metabolic process
evm.model.scaffold05675.1	CHEMBL2972	Q01813|6-phosphofructokinase type C [Homo sapiens ]	8e-47	Yes	glucose metabolic process	carbohydrate related metabolic process
evm.model.scaffold05252.1	CHEMBL1075312	P00511|6-phosphofructokinase, muscle type [Oryctolagus cuniculus ]	1e-83	Yes	fructose 6-phosphate metabolic process	carbohydrate related metabolic process
evm.model.scaffold00005.54	CHEMBL1075126	P30613|Pyruvate kinase isozymes R/L [Homo sapiens ]	1e-122	Yes	glucose metabolic process	carbohydrate related metabolic process
evm.model.scaffold01832.1	CHEMBL3560	P40925|Malate dehydrogenase, cytoplasmic [Homo sapiens ]	7e-76	Yes	oxaloacetate metabolic process	carbohydrate related metabolic process
evm.model.scaffold02577.1	CHEMBL2886	P00558|Phosphoglycerate kinase 1 [Homo sapiens ]	1e-139	Yes	glucose metabolic process	carbohydrate related metabolic process
evm.model.scaffold03856.37	CHEMBL4695	P00883|Fructose-bisphosphate aldolase A [Oryctolagus cuniculus ]	1e-108	Yes	fructose 1,6-bisphosphate metabolic process	carbohydrate related metabolic process
evm.model.scaffold03426.32	CHEMBL3352	D3ZAN3|Alpha glucosidase 2 alpha neutral subunit [Rattus norvegicus ]	5e-75	Yes	glycan metabolism related gene	carbohydrate related metabolic process
evm.model.scaffold00266.23	CHEMBL4985	Q9Y231|Alpha-(1,3 [Homo sapiens ]	2e-18	Yes	glycan metabolism related gene	carbohydrate related metabolic process
evm.model.scaffold04870.1	CHEMBL2040705	Q8TDX6|Chondroitin sulfate N-acetylgalactosaminyltransferase 1 [Homo sapiens ]	3e-14	Yes	glycan metabolism related gene	carbohydrate related metabolic process
evm.model.scaffold00485.38	CHEMBL5347	P11413|Glucose-6-phosphate 1-dehydrogenase [Homo sapiens ]	3e-43	Yes	glucose 6-phosphate metabolic process	carbohydrate related metabolic process
evm.model.scaffold03665.1	CHEMBL5458	P62139|Serine/threonine-protein phosphatase PP1-alpha catalytic subunit [Oryctolagus cuniculus ]	1e-111	Yes	glycogen metabolic process	carbohydrate related metabolic process
evm.model.scaffold04906.20	CHEMBL4546	P62140|Serine/threonine-protein phosphatase PP1-beta catalytic subunit [Homo sapiens ]	1e-157	Yes	glycogen metabolic process	carbohydrate related metabolic process
evm.model.scaffold03895.9	CHEMBL1075224	P18265|Glycogen synthase kinase-3 alpha [Rattus norvegicus ]	7e-59	Yes	glycogen metabolic process	carbohydrate related metabolic process
evm.model.scaffold04274.1	CHEMBL2349	P15735|Phosphorylase b kinase gamma catalytic chain, testis/liver isoform [Homo sapiens ]	5e-18	Yes	glycogen metabolic process	carbohydrate related metabolic process
evm.model.scaffold05189.5	CHEMBL2906	P46019|Phosphorylase b kinase regulatory subunit alpha , liver isoform [Homo sapiens ]	1e-43	Yes	glucose metabolic process	carbohydrate related metabolic process
evm.model.scaffold05189.4	CHEMBL2906	P46019|Phosphorylase b kinase regulatory subunit alpha, liver isoform [Homo sapiens ]	8e-20	Yes	glucose metabolic process	carbohydrate related metabolic process
evm.model.scaffold05252.16	CHEMBL2191	P17858|6-phosphofructokinase, liver type [Homo sapiens ]	2e-39	Yes	glucose metabolic process	carbohydrate related metabolic process
evm.model.scaffold03581.49	CHEMBL2664	P23526|Adenosylhomocysteinase [Homo sapiens ]	9e-41	Yes	sulfur amino acid metabolic process	amino acid metabolic process
evm.model.scaffold00661.31	CHEMBL4628	P00366|Glutamate dehydrogenase 1, mitochondrial [Bos taurus ]	1e-140	Yes	glutamine metabolic process	amino acid metabolic process
evm.model.scaffold01135.8	CHEMBL2765	Q3THK7|GMP_synthase [Mus musculus]	1e-144	Yes	cysteine protease	amino acid metabolic process
evm.model.scaffold01113.10	CHEMBL3511	P09057|Ornithine decarboxylase [Rattus norvegicus ]	1e-108	Yes	polyamine metabolic process	amino acid metabolic process
evm.model.scaffold03705.18	CHEMBL4232	P19623|Spermidine synthase [Homo sapiens ]	9e-66	Yes	polyamine metabolic process	amino acid metabolic process
evm.model.scaffold02750.103	CHEMBL6076	P50250|Adenosylhomocysteinase [Plasmodium falciparum 3 D7 ]	3e-27	Yes	adenosylhomocysteinase activity	amino acid metabolic process
evm.model.scaffold03068.1	CHEMBL1075088	P45040|Cysteine synthase [Haemophilus influenzae strain ATCC 51907 / DSM 11121 / KW20 / Rd ]	3e-19	Yes	cysteine and methionine metabolic process	amino acid metabolic process
evm.model.scaffold01046.2	CHEMBL1293299	Q03164|Histone-lysine N-methyltransferase MLL [Homo sapiens ]	2e-33	Yes	lysine degradation process	amino acid metabolic process
evm.model.scaffold04610.17	CHEMBL3260	P25409|Alanine aminotransferase 1 [Rattus norvegicus ]	1e-116	Yes	alanine, aspartate and glutamate metabolic process	amino acid metabolic process
evm.model.scaffold02750.104	CHEMBL3118	P10760|Adenosylhomocysteinase [Rattus norvegicus ]	1e-119	Yes	cysteine and methionine metabolic process	amino acid metabolic process
evm.model.scaffold04477.1	CHEMBL2389	P50247|Adenosylhomocysteinase [Mus musculus ]	5e-56	Yes	cysteine and methionine metabolic process	amino acid metabolic process
evm.model.scaffold01538.7	CHEMBL5954	P04181|Ornithine aminotransferase, mitochondrial [Homo sapiens ]	1e-118	Yes	arginine and proline metabolic process	amino acid metabolic process
evm.model.scaffold03581.50	CHEMBL3118	P10760|Adenosylhomocysteinase [Rattus norvegicus ]	7e-60	Yes	cysteine and methionine metabolic process	amino acid metabolic process
10668_t	CHEMBL3118	P10760|Adenosylhomocysteinase [Rattus norvegicus ]	1e-12	Yes	cysteine and methionine metabolic process	amino acid metabolic process
evm.model.scaffold00485.39	CHEMBL1795117	Q8TEK3|Histone-lysine N-methyltransferase, H3 lysine-79 specific [Homo sapiens ]	5e-47	Yes	lysine degradation process	amino acid metabolic process
evm.model.scaffold05190.15	CHEMBL4819	P62715|Serine/threonine-protein phosphatase 2A catalytic subunit beta isoform [M us musculus ]	1e-133	Yes	/	/
evm.model.scaffold00766.62	CHEMBL4582	P56517|Histone deacetylase 1 [Gallus gallus ]	1e-162	Yes	/	/
evm.model.scaffold04331.14	CHEMBL1293296	P61981|14-3-3 protein gamma [Homo sapiens ]	1e-62	Yes	/	/
evm.model.scaffold03068.27	CHEMBL4221	P08754|Guanine nucleotide-binding protein G(k [Homo sapiens ]	4e-78	Yes	/	/
evm.model.scaffold02837.3	CHEMBL308	P06493|Cyclin-dependent kinase 1 [Homo sapiens ]	1e-105	Yes	/	/
evm.model.scaffold03944.1	CHEMBL3183	P00516|cGMP-dependent protein kinase 1 [Bos taurus ]	9e-99	Yes	/	/
evm.model.scaffold05236.26	CHEMBL1293296	P61981|14-3-3 protein gamma [Homo sapiens ]	1e-43	Yes	/	/
evm.model.scaffold02689.1	CHEMBL5747	Q92793|CREB-binding protein [Homo sapiens ]	1e-157	Yes	/	/
evm.model.scaffold00644.5	CHEMBL3231	Q13464|Rho-associated protein kinase 1 [Homo sapiens ]	1e-132	Yes	/	/
evm.model.scaffold00454.4	CHEMBL1255139	P62834|Ras-related protein Rap-1A [Homo sapiens ]	1e-38	Yes	/	/
evm.model.scaffold00950.2	CHEMBL6093	P62158|Calmodulin [Homo sapiens ]	7e-53	Yes	/	/
evm.model.scaffold02750.61	CHEMBL1293271	B9W6M3|Serine/threonine-protein phosphatase [Yeast ]	8e-55	Yes	/	/
scaffold03983-g660.t1	CHEMBL4741	P63096|Guanine nucleotide-binding protein G(i [Homo sapiens ]	3e-54	Yes	/	/
evm.model.scaffold03710.4	CHEMBL6093	P62158|Calmodulin [Homo sapiens ]	5e-39	Yes	/	/
evm.model.scaffold05545.3	CHEMBL1293240	Q15149|Plectin [Homo sapiens ]	3e-51	Yes	/	/
evm.model.scaffold04230.1	CHEMBL1909485	B2LUN4|Glycogen synthase kinase 3 beta [Sus scrofa ]	1e-59	Yes	/	/
evm.model.scaffold00629.29	CHEMBL4284	P63151|Serine/threonine-protein phosphatase 2A 55 kDa regulatory subunit B alpha isoform [Homo sapiens ]	2e-70	Yes	/	/
evm.model.scaffold05497.21	CHEMBL2082	P63098|Calcineurin subunit B type 1 [Homo sapiens ]	4e-48	Yes	/	/
evm.model.scaffold04704.6	CHEMBL1075317	P61964|WD repeat-containing protein 5 [Homo sapiens ]	2e-25	Yes	/	/
evm.model.scaffold05565.18	CHEMBL3807	P17706|Tyrosine-protein phosphatase non-receptor type 2 [Homo sapiens ]	1e-44	Yes	/	/
evm.model.scaffold03080.8	CHEMBL4600	Q13153|Serine/threonine-protein kinase PAK 1 [Homo sapiens ]	3e-30	Yes	/	/
evm.model.scaffold05236.27	CHEMBL1293296	P61981|14-3-3 protein gamma [Homo sapiens ]	4e-20	Yes	/	/
evm.model.scaffold01248.21	CHEMBL2964	P36507|Dual specificity mitogen-activated protein kinase kinase 2 [Homo sapiens ]	3e-72	Yes	/	/
evm.model.scaffold03460.35	CHEMBL4095	P67871|Casein kinase II subunit beta [Mus musculus ]	2e-37	Yes	/	/
evm.model.scaffold04460.48	CHEMBL2211	P97477|Aurora kinase A [Mus musculus ]	2e-30	Yes	/	/
evm.model.scaffold02649.4	CHEMBL4382	Q01094|Transcription factor E2F1 [Homo sapiens ]	9e-22	Yes	/	/
evm.model.scaffold04455.1	CHEMBL5613	Q66H76|Paxillin [Rattus norvegicus ]	6e-42	Yes	/	/
evm.model.scaffold03080.9	CHEMBL4600	Q13153|Serine/threonine-protein kinase PAK 1 [Homo sapiens ]	2e-57	Yes	/	/
evm.model.scaffold01717.2	CHEMBL3617	P24864|G1/S-specific cyclin-E1 [Homo sapiens ]	1e-34	Yes	/	/
evm.model.scaffold02121.1	CHEMBL5491	P30291|Wee1-like protein kinase [Homo sapiens ]	7e-33	Yes	/	/
evm.model.scaffold02448.22	CHEMBL1169596	P10398|Serine/threonine-protein kinase A-Raf [Homo sapiens ]	1e-23	Yes	/	/
824_t	CHEMBL4763	Q15172|Serine/threonine-protein phosphatase 2A 56 kDa regulatory subunit alpha i soform [Homo sapiens ]	2e-32	Yes	/	/
evm.model.scaffold04913.48	CHEMBL6093	P62158|Calmodulin [Homo sapiens ]	2e-23	Yes	/	/
evm.model.scaffold05374.1	CHEMBL5932	P53671|LIM domain kinase 2 [Homo sapiens ]	7e-27	Yes	/	/
evm.model.scaffold00014.3	CHEMBL1905	P05556|Integrin beta-1 [Homo sapiens ]	3e-11	Yes	/	/
evm.model.scaffold04623.102	CHEMBL1075255	P40231|Casein kinase II subunit alpha [Schizosaccha romyces pombe 972h]	6e-27	Yes	/	/
evm.model.scaffold01004.2	CHEMBL5579	O14578|Citron Rho-interacting kinase [Homo sapiens ]	9e-17	Yes	/	/
evm.model.scaffold03530.2	CHEMBL5715	P49023|Paxillin [Homo sapiens ]	8e-18	Yes	/	/
evm.model.scaffold05401.4	CHEMBL2082	P63098|Calcineurin subunit B type 1 [Homo sapiens ]	3e-24	Yes	/	/
evm.model.scaffold03944.2	CHEMBL3183	P00516|cGMP-dependent protein kinase 1 [Bos taurus ]	4e-19	Yes	/	/
evm.model.scaffold02512.1	CHEMBL5278	P16298|Serine/threonine-protein phosphatase 2B catalytic subunit beta isoform [Homo sapiens ]	1e-11	Yes	/	/
evm.model.scaffold01538.24	CHEMBL1781867	P54697|Myosin-J heavy chain [Dictyostelium discoideum ]	1e-159	Yes	/	/
evm.model.scaffold00041.24	CHEMBL2401	Q93084|Sarcoplasmic/endoplasmic reticulum calcium ATPa se 3 [Homo sapiens ]	0	Yes	/	/
evm.model.scaffold00706.3	CHEMBL2845	O75688|Protein phosphatase 1B [Homo sapiens ]	9e-71	Yes	/	/
evm.model.scaffold04050.26	CHEMBL2933	P54707|Potassium-transporting ATPase alpha chain 2 [Homo sapiens ]	7e-74	Yes	/	/
evm.model.scaffold04473.10	CHEMBL5175	Q9DC28|Casein kinase I isoform delta [Mus musculus ]	9e-85	Yes	/	/
evm.model.scaffold01980.5	CHEMBL2426	Q9HCP0|Casein kinase I isoform gamma-1 [Homo sapiens ]	2e-73	Yes	/	/
evm.model.scaffold03827.6	CHEMBL5701	Q9H2K8|Serine/threonine-protein kinase TAO3 [Homo sapiens ]	4e-78	Yes	/	/
evm.model.scaffold02750.81	CHEMBL2062349	Q9Y230|RuvB-like 2 [Homo sapiens ]	3e-93	Yes	/	/
evm.model.scaffold02750.31	CHEMBL1075317	P61964|WD repeat-containing protein 5 [Homo sapiens ]	3e-27	Yes	/	/
evm.model.scaffold05380.7	CHEMBL1293265	Q9BPW0|Serine/threonine-protein phosphatase [Homo sapiens ]	3e-53	Yes	/	/
evm.model.scaffold04490.2	CHEMBL1293265	Q9BPW0|Serine/threonine-protein phosphatase [Homo sapiens ]	1e-18	Yes	/	/
evm.model.scaffold05380.8	CHEMBL1293265	Q9BPW0|Serine/threonine-protein phosphatase [Homo sapiens ]	1e-31	Yes	/	/
evm.model.scaffold01629.16	CHEMBL2010621	Q9Y376|Calcium-binding protein 39 [Homo sapiens ]	2e-23	Yes	/	/
evm.model.scaffold04913.92	CHEMBL4311	Q9NQU5|Serine/threonine-protein kinase PAK 6 [Homo sapiens ]	2e-14	Yes	/	/
evm.model.scaffold04673.4	CHEMBL1229013	O75533|Splicing factor 3B subunit 1 [Homo sapiens ]	1e-175	Yes	/	/
evm.model.scaffold03581.32	CHEMBL4197	P07901|Heat shock protein HSP 90-alpha [Mus musculus ]	0	Yes	/	/
evm.model.scaffold05365.17	CHEMBL1075145	P55072|Transitional endoplasmic reticulum ATPase [Homo sapiens ]	0	Yes	/	/
evm.model.scaffold04326.21	CHEMBL1741204	Q66ET0|Chaperone protein DnaK [Yersinia pseudotuberculosis serotype I (strain IP32953)]	1e-164	Yes	/	/
evm.model.scaffold03484.45	CHEMBL1781865	P11021|78 kDa glucose-regulated protein [Homo sapiens ]	0	Yes	/	/
evm.model.scaffold04673.11	CHEMBL2052029	P29562|Eukaryotic initiation factor 4A-I [Oryctolagus cuniculus ]	8e-65	Yes	/	/
evm.model.scaffold02712.2	CHEMBL5553	O00571|ATP-dependent RNA helicase DDX3X [Homo sapiens ]	6e-72	Yes	/	/
evm.model.scaffold01401.23	CHEMBL4721	P10809|60 kDa heat shock protein, mitochondrial [Homo sapiens ]	0	Yes	/	/
evm.model.scaffold00454.12	CHEMBL2040704	Q9H2U1|Probable ATP-dependent RNA helicase DHX36 [Homo sapiens ]	2e-51	Yes	/	/
evm.model.scaffold02481.21	CHEMBL6025	O75417|DNA polymerase theta [Homo sapiens ]	1e-33	Yes	/	/
evm.model.scaffold05340.5	CHEMBL1075145	P55072|Transitional endoplasmic reticulum ATPase [Homo sapiens ]	5e-53	Yes	/	/
evm.model.scaffold01324.1	CHEMBL1229013	O75533|Splicing factor 3B subunit 1 [Homo sapiens ]	1e-115	Yes	/	/
evm.model.scaffold04049.14	CHEMBL2040704	Q9H2U1|Probable ATP-dependent RNA helicase DHX36 [Homo sapiens ]	2e-44	Yes	/	/
evm.model.scaffold04906.21	CHEMBL1075145	P55072|Transitional endoplasmic reticulum ATPase [Homo sapiens ]	2e-55	Yes	/	/
evm.model.scaffold05575.6	CHEMBL1075145	P55072|Transitional endoplasmic reticulum ATPase [Homo sapiens ]	4e-50	Yes	/	/
evm.model.scaffold03068.33	CHEMBL1075317	P61964|WD repeat-containing protein 5 [Homo sapiens ]	1e-22	Yes	/	/
evm.model.scaffold00634.3	CHEMBL1293286	P11940|Polyadenylate-binding protein 1 [Homo sapiens ]	3e-96	Yes	/	/
evm.model.scaffold01875.1	CHEMBL6025	O75417|DNA polymerase theta [Homo sapiens ]	2e-24	Yes	/	/
evm.model.scaffold00321.11	CHEMBL2040704	Q9H2U1|Probable ATP-dependent RNA helicase DHX36 [Homo sapiens ]	2e-40	Yes	/	/
scaffold05267-g563.t1	CHEMBL6089	P61088|Ubiquitin-conjugating enzyme E2 N [Homo sapiens ]	4e-29	Yes	/	/
evm.model.scaffold00987.1	CHEMBL1075145	P55072|Transitional endoplasmic reticulum ATPase [Homo sapiens ]	7e-50	Yes	/	/
evm.model.scaffold03686.10	CHEMBL2052028	P60842|Eukaryotic initiation factor 4A-I [Homo sapiens ]	1e-131	Yes	/	/
evm.model.scaffold04024.10	CHEMBL5553	O00571|ATP-dependent RNA helicase DDX3X [Homo sapiens ]	1e-71	Yes	/	/
evm.model.scaffold02899.32	CHEMBL1795122	Q05639|Elongation factor 1-alpha 2 [Homo sapiens ]	7e-63	Yes	/	/
evm.model.scaffold01045.61	CHEMBL1955709	P09651|Heterogeneous nuclear ribonucleoprotein A1 [Homo sapiens ]	5e-36	Yes	/	/
evm.model.scaffold00614.4	CHEMBL1075301	P14206|40S ribosomal protein SA [Mus musculus ]	1e-61	Yes	/	/
evm.model.scaffold00895.8	CHEMBL5575	Q15046|Lysine--tRNA ligase [Homo sapiens ]	1e-179	Yes	/	/
evm.model.scaffold02750.39	CHEMBL1795120	P68104|Elongation factor 1-alpha 1 [Homo sapiens ]	1e-85	Yes	/	/
evm.model.scaffold03345.1	CHEMBL1697657	Q08752|Peptidyl-prolyl cis-trans isomerase D [Homo sapiens ]	8e-54	Yes	/	/
evm.model.scaffold00321.10	CHEMBL2040704	Q9H2U1|Probable ATP-dependent RNA helicase DHX36 [Homo sapiens ]	6e-12	Yes	/	/
evm.model.scaffold05284.37	CHEMBL2052028	P60842|Eukaryotic initiation factor 4A-I [Homo sapiens ]	6e-93	Yes	/	/
evm.model.scaffold00847.12	CHEMBL5333	Q13310|Polyadenylate-binding protein 4 [Homo sapiens ]	1e-16	Yes	/	/
evm.model.scaffold02286.6	CHEMBL1741191	P63279|SUMO-conjugating enzyme UBC9 [Homo sapiens ]	1e-11	Yes	/	/
evm.model.scaffold03954.1	CHEMBL2052028	P60842|Eukaryotic initiation factor 4A-I [Homo sapiens ]	1e-94	Yes	/	/
evm.model.scaffold03006.4	CHEMBL2040704	Q9H2U1|Probable ATP-dependent RNA helicase DHX36 [Homo sapiens ]	2e-15	Yes	/	/
evm.model.scaffold05533.21	CHEMBL6089	P61088|Ubiquitin-conjugating enzyme E2 N [Homo sapiens ]	1e-52	Yes	/	/
evm.model.scaffold05217.1	CHEMBL1293286	P11940|Polyadenylate-binding protein 1 [Homo sapiens ]	5e-11	Yes	/	/
evm.model.scaffold04620.5	CHEMBL1075145	P55072|Transitional endoplasmic reticulum ATPase [Homo sapiens ]	2e-23	Yes	/	/
evm.model.scaffold04176.6	CHEMBL1229011	Q13435|Splicing factor 3B subunit 2 [Homo sapiens ]	1e-117	Yes	/	/
evm.model.scaffold03019.18	CHEMBL1955709	P09651|Heterogeneous nuclear ribonucleoprotein A1 [Homo sapiens ]	5e-28	Yes	/	/
evm.model.scaffold02387.1	CHEMBL1741190	P62826|GTP-binding nuclear protein Ran [Homo sapiens ]	2e-83	Yes	/	/
evm.model.scaffold02754.1	CHEMBL1764940	P27694|Replication protein A 70 kDa DNA-binding subunit [Homo sapiens ]	7e-72	Yes	/	/
evm.model.scaffold04169.14	CHEMBL1075317	P61964|WD repeat-containing protein 5 [Homo sapiens ]	4e-18	Yes	/	/
evm.model.scaffold04620.4	CHEMBL1075145	P55072|Transitional endoplasmic reticulum ATPase [Homo sapiens ]	4e-21	Yes	/	/
evm.model.scaffold04826.10	CHEMBL1741199	Q14974|Importin subunit beta-1 [Homo sapiens ]	8e-60	Yes	/	/
evm.model.scaffold04936.18	CHEMBL4002	P12081|Histidine--tRNA ligase, cytoplasmic [Homo sapiens ]	1e-135	Yes	/	/
evm.model.scaffold03197.3	CHEMBL1075317	P61964|WD repeat-containing protein 5 [Homo sapiens ]	5e-28	Yes	/	/
evm.model.scaffold03109.8	CHEMBL1697657	Q08752|Peptidyl-prolyl cis-trans isomerase D [Homo sapiens ]	7e-44	Yes	/	/
evm.model.scaffold04024.14	CHEMBL6089	P61088|Ubiquitin-conjugating enzyme E2 N [Homo sapiens ]	4e-24	Yes	/	/
evm.model.scaffold03641.20	CHEMBL1163119	O43172|U4/U6 small nuclear ribonucleoprotein Prp4 [Homo sapiens ]	1e-23	Yes	/	/
evm.model.scaffold01538.28	CHEMBL6089	P61088|Ubiquitin-conjugating enzyme E2 N [Homo sapiens ]	2e-12	Yes	/	/
evm.model.scaffold04607.1	CHEMBL5358	Q9P2K8|Eukaryotic translation initiation factor 2-alpha kinase 4 [Homo sapiens ]	5e-43	Yes	/	/
evm.model.scaffold00389.1	CHEMBL6089	P61088|Ubiquitin-conjugating enzyme E2 N [Homo sapiens ]	5e-17	Yes	/	/
evm.model.scaffold00825.2	CHEMBL1741209	Q96QE3|ATPase family AAA domain-containing protein 5 [Homo sapiens ]	4e-11	Yes	/	/
evm.model.scaffold00152.15	CHEMBL1770036	Q6ZWX6|Eukaryotic translation initiation factor 2 s ubunit 1 [Mus musculus ]	2e-45	Yes	/	/
evm.model.scaffold02910.4	CHEMBL1934	Q99460|26S proteasome non-ATPase regulatory subunit 1 [Homo sapiens ]	4e-32	Yes	/	/
evm.model.scaffold00801.1	CHEMBL6000	Q9BVS4|Serine/threonine-protein kinase RIO2 [Homo sapiens ]	8e-70	Yes	/	/
evm.model.scaffold05481.67	CHEMBL2038	P23763|Vesicle-associated membrane protein 1 [Homo sapiens ]	3e-13	Yes	/	/
evm.model.scaffold03073.7	CHEMBL2779	B1WC34|Protein Prkcsh [Rattus norvegicus ]	2e-18	Yes	/	/
evm.model.scaffold02448.20	CHEMBL2824	P54136|Arginine--tRNA ligase, cytoplasmic [Homo sapiens ]	1e-157	Yes	/	/
evm.model.scaffold05236.6	CHEMBL1075145	P55072|Transitional endoplasmic reticulum ATPase [Homo sapiens ]	6e-14	Yes	/	/
evm.model.scaffold03380.9	CHEMBL1949488	Q96C86|m7GpppX diphosphatase [Homo sapiens ]	5e-33	Yes	/	/
evm.model.scaffold03641.25	CHEMBL2075	P23284|Peptidyl-prolyl cis-trans isomerase B [Homo sapiens ]	8e-16	Yes	/	/
evm.model.scaffold05322.7	CHEMBL1744527	P67017|L-cysteine:1D-myo-inositol 2-amino-2-deoxy-alpha-D-glucopyranoside ligase [Mycobacterium tuberculosis ]	4e-15	Yes	/	/
evm.model.scaffold05602.1	CHEMBL4283	P52657|Transcription initiation factor IIA subunit 2 [Homo sapiens ]	2e-20	Yes	/	/
evm.model.scaffold00727.14	CHEMBL1293222	Q9Y239|Nucleotide-binding oligomerization domain-containing protein 1 [Homo sapiens ]	4e-11	Yes	/	/
evm.model.scaffold02554.2	CHEMBL2007629	O00487|26S proteasome non-ATPase regulatory subunit 14 [Homo sapiens ]	3e-83	Yes	/	/
evm.model.scaffold02750.109	CHEMBL1075143	P62493|Ras-related protein Rab-11A [Oryctolagus cuniculus ]	1e-46	Yes	/	/
evm.model.scaffold01320.4	CHEMBL3123	Q9UIK4|Death-associated protein kinase 2 [Homo sapiens ]	6e-55	Yes	/	/
evm.model.scaffold03460.16	CHEMBL5876	P62805|Histone H4 [Homo sapiens ]	2e-32	Yes	/	/
evm.model.scaffold04979.9	CHEMBL3384	Q16512|Serine/threonine-protein kinase N1 [Homo sapiens ]	5e-93	Yes	/	/
evm.model.scaffold03754.1	CHEMBL1949	P62937|Peptidyl-prolyl cis-trans isomerase A [Homo sapiens ]	5e-35	Yes	/	/
evm.model.scaffold02815.4	CHEMBL1075317	P61964|WD repeat-containing protein 5 [Homo sapiens ]	7e-24	Yes	/	/
evm.model.scaffold00672.3	CHEMBL1255139	P62834|Ras-related protein Rap-1A [Homo sapiens ]	3e-26	Yes	/	/
evm.model.scaffold02360.1	CHEMBL3116	P50750|Cyclin-dependent kinase 9 [Homo sapiens ]	7e-44	Yes	/	/
evm.model.scaffold04766.16	CHEMBL5468	Q13972|Ras-specific guanine nucleotide-releasing factor 1 [Homo sapiens ]	9e-21	Yes	/	/
evm.model.scaffold03918.6	CHEMBL1950	P01008|Antithrombin-III [Homo sapiens ]	1e-25	Yes	/	/
evm.model.scaffold02448.5	CHEMBL5587	P16220|Cyclic AMP-responsive element-binding protein 1 [Homo sapiens ]	6e-13	Yes	/	/
evm.model.scaffold00017.9	CHEMBL2108	O60563|Cyclin-T1 [Homo sapiens ]	2e-24	Yes	/	/
evm.model.scaffold04744.1	CHEMBL5054	P80386|5'-AMP-activated protein kinase subunit beta-1 [Rattus norvegicus ]	3e-11	Yes	/	/
evm.model.scaffold04049.21	CHEMBL1075145	P55072|Transitional endoplasmic reticulum ATPase [Homo sapiens ]	1e-44	Yes	/	/
evm.model.scaffold05633.30	CHEMBL5553	O00571|ATP-dependent RNA helicase DDX3X [Homo sapiens ]	2e-97	Yes	/	/
evm.model.scaffold04913.82	CHEMBL1075143	P62493|Ras-related protein Rab-11A [Oryctolagus cuniculus ]	2e-42	Yes	/	/
evm.model.scaffold04840.1	CHEMBL1075143	P62493|Ras-related protein Rab-11A [Oryctolagus cuniculus ]	3e-17	Yes	/	/
evm.model.scaffold03530.3	CHEMBL5715	P49023|Paxillin [Homo sapiens ]	2e-21	Yes	/	/
evm.model.scaffold01629.1	CHEMBL1795108	P13639|Elongation factor 2 [Homo sapiens ]	0	Yes	/	/
evm.model.scaffold02987.4	CHEMBL1795108	P13639|Elongation factor 2 [Homo sapiens ]	0	Yes	/	/
evm.model.scaffold03092.8	CHEMBL1795108	P13639|Elongation factor 2 [Homo sapiens ]	0	Yes	/	/
evm.model.scaffold04781.14	CHEMBL5060	Q9NVP1|ATP-dependent RNA helicase DDX18 [Homo sapiens ]	1e-152	Yes	/	/
evm.model.scaffold01751.6	CHEMBL4851	Q9Y2H1|Serine/threonine-protein kinase 38-like [Homo sapiens ]	1e-142	Yes	/	/
evm.model.scaffold03068.35	CHEMBL2881	P83888|Tubulin gamma-1 chain [Rattus norvegicus ]	0	Yes	/	/
evm.model.scaffold04610.19	CHEMBL3396	Q02880|DNA topoisomerase 2-beta [Homo sapiens ]	0	Yes	/	/
evm.model.scaffold04913.50	CHEMBL2810	P22735|Protein-glutamine gamma-glutamyltransferase K [Homo sapiens ]	1e-105	Yes	/	/
evm.model.scaffold00090.5	CHEMBL1795192	Q14004|Cyclin-dependent kinase 13 [Homo sapiens ]	1e-129	Yes	/	/
evm.model.scaffold00348.47	CHEMBL3831	Q7KZI7|Serine/threonine-protein kinase MARK2 [Homo sapiens ]	1e-133	Yes	/	/
evm.model.scaffold01259.3	CHEMBL5186	P10591|Heat shock protein SSA1 [Saccharomyces cerevisi ae S288c ]	6e-51	Yes	/	/
evm.model.scaffold02188.10	CHEMBL1741205	Q6LX38|Chaperonin GroEL [Methanococcus maripaludis (strain S2 / LL)]	3e-97	Yes	/	/
evm.model.scaffold03983.1	CHEMBL5524	Q99873|Protein arginine N-methyltransferase 1 [Homo sapiens ]	2e-80	Yes	/	/
evm.model.scaffold04913.54	CHEMBL1741205	Q6LX38|Chaperonin GroEL [Methanococcus maripaludis (strain S2 / LL)]	1e-77	Yes	/	/
evm.model.scaffold04176.30	CHEMBL1075115	Q9NR20|Dual specificity tyrosine-phosphorylation-regulated kinase 4 [Homo sapiens ]	3e-48	Yes	/	/
evm.model.scaffold04887.9	CHEMBL5553	O00571|ATP-dependent RNA helicase DDX3X [Homo sapiens ]	7e-76	Yes	/	/
evm.model.scaffold02590.6	CHEMBL2173	P97521|Mitochondrial carnitine/acylcarnitine carrier p rotein [Rattus norvegicus ]	4e-11	Yes	/	/
evm.model.scaffold01295.23	CHEMBL5579	O14578|Citron Rho-interacting kinase [Homo sapiens ]	7e-65	Yes	/	/
evm.model.scaffold00005.6	CHEMBL4442	Q00526|Cyclin-dependent kinase 3 [Homo sapiens ]	7e-82	Yes	/	/
evm.model.scaffold03460.23	CHEMBL5315	Q06830|Peroxiredoxin-1 [Homo sapiens ]	2e-69	Yes	/	/
evm.model.scaffold04173.1	CHEMBL5170	O93400|Actin, cytoplasmic 1 [Xenopus laevis ]	1e-66	Yes	/	/
evm.model.scaffold02815.17	CHEMBL6090	P61160|Actin-related protein 2 [Homo sapiens ]	5e-99	Yes	/	/
evm.model.scaffold01581.11	CHEMBL5119	P10070|Zinc finger protein GLI2 [Homo sapiens ]	4e-19	Yes	/	/
evm.model.scaffold04936.11	CHEMBL1293249	A2TJX0|Krueppel-like factor 5 [Homo sapiens ]	3e-37	Yes	/	/
evm.model.scaffold02987.3	CHEMBL1795108	P13639|Elongation factor 2 [Homo sapiens ]	1e-145	Yes	/	/
evm.model.scaffold00661.29	CHEMBL6093	P62158|Calmodulin [Homo sapiens ]	2e-22	Yes	/	/
evm.model.scaffold00630.22	CHEMBL5808	P21127|Cyclin-dependent kinase 11B [Homo sapiens ]	1e-100	Yes	/	/
evm.model.scaffold01690.4	CHEMBL1075143	P62493|Ras-related protein Rab-11A [Oryctolagus cuniculus ]	9e-44	Yes	/	/
evm.model.scaffold04238.3	CHEMBL5553	O00571|ATP-dependent RNA helicase DDX3X [Homo sapiens ]	9e-41	Yes	/	/
evm.model.scaffold04610.5	CHEMBL5654	Q8WXR4|Myosin-IIIb [Homo sapiens ]	1e-32	Yes	/	/
evm.model.scaffold02827.2	CHEMBL1955709	P09651|Heterogeneous nuclear ribonucleoprotein A1 [Homo sapiens ]	8e-28	Yes	/	/
scaffold03699-g512.t1	CHEMBL5060	Q9NVP1|ATP-dependent RNA helicase DDX18 [Homo sapiens ]	2e-62	Yes	/	/
evm.model.scaffold04473.6	CHEMBL2539	Q6AY53|Deoxyhypusine synthase [Rattus norvegicus ]	1e-109	Yes	/	/
evm.model.scaffold01259.1	CHEMBL2062349	Q9Y230|RuvB-like 2 [Homo sapiens ]	1e-102	Yes	/	/
evm.model.scaffold00194.1	CHEMBL4207	P20647|Sarcoplasmic/endoplasmic reticulum calcium ATPa se 2 [Oryctolagus cuniculus ]	7e-90	Yes	/	/
evm.model.scaffold00950.4	CHEMBL6025	O75417|DNA polymerase theta [Homo sapiens ]	2e-28	Yes	/	/
evm.model.scaffold04766.17	CHEMBL5553	O00571|ATP-dependent RNA helicase DDX3X [Homo sapiens ]	2e-96	Yes	/	/
scaffold01045-g220.t1	CHEMBL1075143	P62493|Ras-related protein Rab-11A [Oryctolagus cuniculus ]	2e-34	Yes	/	/
evm.model.scaffold01167.1	CHEMBL1075281	O35491|Dual specificity protein kinase CLK2 [Mus mu sculus ]	9e-60	Yes	/	/
evm.model.scaffold04913.81	CHEMBL1075143	P62493|Ras-related protein Rab-11A [Oryctolagus cuniculus ]	5e-41	Yes	/	/
evm.model.scaffold02899.41	CHEMBL1955709	P09651|Heterogeneous nuclear ribonucleoprotein A1 [Homo sapiens ]	5e-32	Yes	/	/
evm.model.scaffold03873.15	CHEMBL1075317	P61964|WD repeat-containing protein 5 [Homo sapiens ]	1e-11	Yes	/	/
evm.model.scaffold02812.5	CHEMBL1293249	A2TJX0|Krueppel-like factor 5 [Homo sapiens ]	1e-29	Yes	/	/
evm.model.scaffold00041.28	CHEMBL5060	Q9NVP1|ATP-dependent RNA helicase DDX18 [Homo sapiens ]	7e-33	Yes	/	/
evm.model.scaffold02426.1	CHEMBL5060	Q9NVP1|ATP-dependent RNA helicase DDX18 [Homo sapiens ]	1e-36	Yes	/	/
evm.model.scaffold03769.1	CHEMBL1293302	Q17339|Female germline-specific tumor suppressor gld-1 [Caenorhabditis elegans ]	1e-18	Yes	/	/
evm.model.scaffold00256.11	CHEMBL5553	O00571|ATP-dependent RNA helicase DDX3X [Homo sapiens ]	9e-52	Yes	/	/
evm.model.scaffold04623.117	CHEMBL5552	O00506|Serine/threonine-protein kinase 25 [Homo sapiens ]	3e-49	Yes	/	/
evm.model.scaffold00950.3	CHEMBL6025	O75417|DNA polymerase theta [Homo sapiens ]	7e-49	Yes	/	/
evm.model.scaffold04906.15	CHEMBL3534	O74189|Dolichyl-phosphate-mannose--protein mannosyltransferase 1 [Candida albicans]	4e-11	Yes	/	/
evm.model.scaffold04942.3	CHEMBL3981	O94804|Serine/threonine-protein kinase 10 [Homo sapiens ]	9e-66	Yes	/	/
evm.model.scaffold02750.46	CHEMBL3919	P19156|Potassium-transporting ATPase alpha chain 1 [Sus scrofa ]	1e-12	Yes	/	/
evm.model.scaffold00950.11	CHEMBL5750	Q92993|Histone acetyltransferase KAT5 [Homo sapiens ]	5e-27	Yes	/	/
evm.model.scaffold03873.18	CHEMBL1075317	P61964|WD repeat-containing protein 5 [Homo sapiens ]	3e-13	Yes	/	/
evm.model.scaffold04751.3	CHEMBL5119	P10070|Zinc finger protein GLI2 [Homo sapiens ]	1e-15	Yes	/	/
evm.model.scaffold05328.40	CHEMBL2075	P23284|Peptidyl-prolyl cis-trans isomerase B [Homo sapiens ]	1e-26	Yes	/	/
evm.model.scaffold02910.12	CHEMBL5543	Q9Y463|Dual specificity tyrosine-phosphorylation-regulated kinase 1B [Homo sapiens ]	4e-23	Yes	/	/
evm.model.scaffold05565.11	CHEMBL1163101	O75460|Serine/threonine-protein kinase/endoribonuclease IRE1 [Homo sapiens ]	9e-81	Yes	/	/
evm.model.scaffold00266.13	CHEMBL1741205	Q6LX38|Chaperonin GroEL [Methanococcus maripaludis (strain S2 / LL)]	4e-79	Yes	/	/
evm.model.scaffold02572.1	CHEMBL2016429	Q9GZZ9|Ubiquitin-like modifier-activating enzyme 5 [Homo sapiens ]	3e-46	Yes	/	/
evm.model.scaffold02624.2	CHEMBL5553	O00571|ATP-dependent RNA helicase DDX3X [Homo sapiens ]	2e-24	Yes	/	/
evm.model.scaffold00005.30	CHEMBL2173	P97521|Mitochondrial carnitine/acylcarnitine carrier p rotein [Rattus norvegicus ]	9e-39	Yes	/	/
evm.model.scaffold02750.22	CHEMBL2108	O60563|Cyclin-T1 [Homo sapiens ]	7e-29	Yes	/	/
evm.model.scaffold02750.63	CHEMBL5257	Q8TD19|Serine/threonine-protein kinase Nek9 [Homo sapiens ]	4e-11	Yes	/	/
scaffold05345-g563.t1	CHEMBL5553	O00571|ATP-dependent RNA helicase DDX3X [Homo sapiens ]	4e-42	Yes	/	/
evm.model.scaffold02707.8	CHEMBL1795185	Q58F21|Bromodomain testis-specific protein [Homo sapiens ]	1e-29	Yes	/	/
evm.model.scaffold04351.9	CHEMBL1741205	Q6LX38|Chaperonin GroEL [Methanococcus maripaludis (strain S2 / LL)]	1e-29	Yes	/	/
evm.model.scaffold00832.49	CHEMBL2558	P53355|Death-associated protein kinase 1 [Homo sapiens ]	2e-18	Yes	/	/
evm.model.scaffold00256.5	CHEMBL1275209	Q6ZVD8|PH domain leucine-rich repeat-containing protein phosphatase 2 [Homo sapiens ]	4e-12	Yes	/	/
evm.model.scaffold02750.26	CHEMBL2786	Q00438|Polypyrimidine tract-binding protein 1 [Rattus norvegicus ]	7e-55	Yes	/	/
evm.model.scaffold02750.48	CHEMBL3103	P09626|Potassium-transporting ATPase alpha chain 1 [Rattus norvegicus ]	2e-17	Yes	/	/
evm.model.scaffold02174.2	CHEMBL1741187	P52292|Importin subunit alpha-2 [Homo sapiens ]	6e-66	Yes	/	/
evm.model.scaffold02286.13	CHEMBL1741187	P52292|Importin subunit alpha-2 [Homo sapiens ]	1e-30	Yes	/	/
evm.model.scaffold04880.1	CHEMBL1795123	Q16543|Hsp90 co-chaperone Cdc37 [Homo sapiens ]	3e-19	Yes	/	/
evm.model.scaffold00968.3	CHEMBL1628478	P51788|Chloride channel protein 2 [Homo sapiens ]	1e-22	Yes	/	/
evm.model.scaffold02910.13	CHEMBL5543	Q9Y463|Dual specificity tyrosine-phosphorylation-regulated kinase 1B [Homo sapiens ]	4e-17	Yes	/	/
evm.model.scaffold01271.25	CHEMBL2872	P80192|Mitogen-activated protein kinase kinase kinase 9 [Homo sapiens ]	3e-11	Yes	/	/
evm.model.scaffold03641.24	CHEMBL4462	Q8IXJ6|NAD-dependent protein deacetylase sirtuin-2 [Homo sapiens ]	9e-39	Yes	/	/
evm.model.scaffold01980.8	CHEMBL2173	P97521|Mitochondrial carnitine/acylcarnitine carrier p rotein [Rattus norvegicus ]	4e-11	Yes	/	/
evm.model.scaffold02167.2	CHEMBL1741187	P52292|Importin subunit alpha-2 [Homo sapiens ]	1e-44	Yes	/	/
scaffold02187-g120.t1	CHEMBL1671609	Q96HE7|ERO1-like protein alpha [Homo sapiens ]	8e-61	Yes	/	/
evm.model.scaffold01401.6	CHEMBL4950	P49639|Homeobox protein Hox-A1 [Homo sapiens ]	3e-11	Yes	/	/
evm.model.scaffold04495.1	CHEMBL6031	Q9H9B1|Histone-lysine N-methyltransferase EHMT1 [Homo sapiens ]	4e-11	Yes	/	/
evm.model.scaffold04623.140	CHEMBL5945	P04353|Calmodulin [Spinacia oleracea ]	7e-15	Yes	/	/
evm.model.scaffold03460.15	CHEMBL3179	P54577|Tyrosine--tRNA ligase, cytoplasmic [Homo sapiens ]	6e-16	Yes	/	/
evm.model.scaffold02750.83	CHEMBL4830	Q60631|Growth factor receptor-bound protein 2 [Mus musculus ]	7e-13	Yes	/	/
evm.model.scaffold05401.6	CHEMBL2010634	Q92499|ATP-dependent RNA helicase DDX1 [Homo sapiens ]	4e-48	Yes	/	/
evm.model.scaffold02987.5	CHEMBL2075	P23284|Peptidyl-prolyl cis-trans isomerase B [Homo sapiens ]	3e-14	Yes	/	/
evm.model.scaffold00555.11	CHEMBL1741187	P52292|Importin subunit alpha-2 [Homo sapiens ]	3e-39	Yes	/	/
evm.model.scaffold01828.21	CHEMBL5794	Q9HBY8|Serine/threonine-protein kinase Sgk2 [Homo sapiens ]	7e-27	Yes	/	/
evm.model.scaffold02899.10	CHEMBL6032	Q96KQ7|Histone-lysine N-methyltransferase EHMT2 [Homo sapiens ]	1e-13	Yes	/	/
evm.model.scaffold01320.1	CHEMBL1795093	O14727|Apoptotic protease-activating factor 1 [Homo sapiens ]	8e-11	Yes	/	/
evm.model.scaffold02448.34	CHEMBL1795123	Q16543|Hsp90 co-chaperone Cdc37 [Homo sapiens ]	2e-24	Yes	/	/
evm.model.scaffold00870.8	CHEMBL4240	P22061|Protein-L-isoaspartate(D-aspartate [Homo sapiens ]	2e-48	Yes	/	/
evm.model.scaffold00555.7	CHEMBL1741187	P52292|Importin subunit alpha-2 [Homo sapiens ]	1e-39	Yes	/	/
evm.model.scaffold05575.21	CHEMBL1250379	Q15717|ELAV-like protein 1 [Homo sapiens ]	7e-13	Yes	/	/
evm.model.scaffold04423.12	CHEMBL5715	P49023|Paxillin [Homo sapiens ]	5e-17	Yes	/	/
evm.model.scaffold02448.33	CHEMBL1795123	Q16543|Hsp90 co-chaperone Cdc37 [Homo sapiens ]	4e-22	Yes	/	/
evm.model.scaffold02158.3	CHEMBL6154	Q9H2K2|Tankyrase-2 [Homo sapiens ]	2e-11	Yes	/	/
evm.model.scaffold01674.4	CHEMBL2040704	Q9H2U1|Probable ATP-dependent RNA helicase DHX36 [Homo sapiens ]	1e-11	Yes	/	/
evm.model.scaffold00256.1	CHEMBL4504	P52757|Beta-chimaerin [Homo sapiens ]	2e-15	Yes	/	/
evm.model.scaffold05267.13	CHEMBL2377	P29702|Protein farnesyltransferase/geranylgeranyltrans ferase type-1 subunit alpha [Bos taurus ]	1e-47	Yes	/	/
evm.model.scaffold04623.101	CHEMBL5146	P11274|Breakpoint cluster region protein [Homo sapiens ]	4e-11	Yes	/	/
evm.model.scaffold02564.3	CHEMBL2862	P98174|FYVE, RhoGEF and PH domain-containing protein 1 [Homo sapiens ]	1e-25	Yes	/	/
evm.model.scaffold00832.46	CHEMBL5313	P38532|Heat shock factor protein 1 [Mus musculus ]	8e-16	Yes	/	/
evm.model.scaffold02623.2	CHEMBL1741187	P52292|Importin subunit alpha-2 [Homo sapiens ]	5e-14	Yes	/	/
evm.model.scaffold01569.1	CHEMBL2173	P97521|Mitochondrial carnitine/acylcarnitine carrier protein [Rattus norvegicus ]	1e-14	Yes	/	/
evm.model.scaffold02750.21	CHEMBL4704	Q7Z429|Protein lifeguard 1 [Homo sapiens ]	6e-11	Yes	/	/
evm.model.scaffold03180.3	CHEMBL1741187	P52292|Importin subunit alpha-2 [Homo sapiens ]	2e-20	Yes	/	/
evm.model.scaffold00847.18	CHEMBL1953	P21579|Synaptotagmin-1 [Homo sapiens ]	4e-11	Yes	/	/
evm.model.scaffold00005.31	CHEMBL2173	P97521|Mitochondrial carnitine/acylcarnitine carrier p rotein [Rattus norvegicus ]	2e-16	Yes	/	/
evm.model.scaffold04610.3	CHEMBL4504	P52757|Beta-chimaerin [Homo sapiens ]	3e-13	Yes	/	/
evm.model.scaffold02302.4	CHEMBL3175	Q92547|DNA topoisomerase 2-binding protein 1 [Homo sapiens ]	2e-17	Yes	/	/
evm.model.scaffold03710.2	CHEMBL1075317	P61964|WD repeat-containing protein 5 [Homo sapiens ]	9e-11	Yes	/	/
evm.model.scaffold01267.9	CHEMBL1932896	P15311|Ezrin [Homo sapiens ]	2e-15	Yes	/	/
evm.model.scaffold02130.9	CHEMBL1293227	O75604|Ubiquitin carboxyl-terminal hydrolase 2 [Homo sapiens ]	4e-11	Yes	/	/
evm.model.scaffold03029.1	CHEMBL1075145	P55072|Transitional endoplasmic reticulum ATPase [Homo sapiens ]	7e-44	Yes	/	/
evm.model.scaffold03068.48	CHEMBL1075145	P55072|Transitional endoplasmic reticulum ATPase [Homo sapiens ]	1e-22	Yes	/	/
evm.model.scaffold00691.3	CHEMBL2040704	Q9H2U1|Probable ATP-dependent RNA helicase DHX36 [Homo sapiens ]	2e-29	Yes	/	/
evm.model.scaffold04617.3	CHEMBL1795090	Q8K4F5|Abhydrolase domain-containing protein 11 [Mus musculus ]	1e-18	Yes	/	/
evm.model.scaffold00040.1	CHEMBL1795092	Q8IL88|HSP40, subfamily A, putative [Plasmodium falciparum 3D7 ]	8e-58	Yes	/	/
evm.model.scaffold03641.26	CHEMBL1795092	Q8IL88|HSP40, subfamily A, putative [Plasmodium falciparum 3D7 ]	2e-17	Yes	/	/
evm.model.scaffold01797.2	CHEMBL1795092	Q8IL88|HSP40, subfamily A, putative [Plasmodium falciparum 3D7 ]	2e-16	Yes	/	/
evm.model.scaffold00851.1	CHEMBL1795092	Q8IL88|HSP40, subfamily A, putative [Plasmodium falciparum 3D7 ]	3e-11	Yes	/	/
evm.model.scaffold03975.2	CHEMBL1944496	P28072|Proteasome subunit beta type-6 [Homo sapiens ]	2e-58	Yes	/	/
scaffold03590-g104.t1	CHEMBL4208	P20618|Proteasome subunit beta type-1 [Homo sapiens ]	2e-50	Yes	/	/
evm.model.scaffold03454.16	CHEMBL1944495	P28065|Proteasome subunit beta type-9 [Homo sapiens ]	6e-17	Yes	/	/
evm.model.scaffold00766.11	CHEMBL2354	P00441|Superoxide dismutase [Superoxide dismutase]	4e-25	Yes	/	/
evm.model.scaffold04913.90	CHEMBL2062352	O00303|Eukaryotic translation initiation factor 3 s ubunit F [Homo sapiens ]	6e-15	Yes	/	/
"/" represents that the function of the corresponding gene is not related to nutrient process.

## Sheet: Sheet2
Gene_ID	E-value	Homolog in Carp	Potential function process	Function category
evm.model.scaffold05481.72	3e-32	No	sodium ion transport	transport
evm.model.scaffold02466.3	3e-19	No	sodium ion transport	transport
evm.model.scaffold04826.5	9e-11	No	copper ion transport	transport
evm.model.scaffold02448.28	3e-21	No	glutathione transferase activity	Other amino acid metabolic process
evm.model.scaffold04174.4	1e-17	No	purine metabolic process	nucleotide metabolic process
evm.model.scaffold00813.1	8e-11	No	glycerolipid related metabolic process	lipid related metabolic process
evm.model.scaffold01248.6	4e-13	No	arachidonic acid metabolic process	lipid related metabolic process
evm.model.scaffold04176.12	6e-21	No	cellular lipid related metabolic process	lipid related metabolic process
evm.model.scaffold00373.8	7e-33	No	phagosome	endocytosis related
evm.model.scaffold05633.24	1e-10	No	LDLR domain contain protein	endocytosis related
evm.model.scaffold04701.1	2e-14	No	positive regulation of receptor-mediated endocytosis	endocytosis related
evm.model.scaffold04610.1	6e-16	No	receptor-mediated endocytosis	endocytosis related
evm.model.scaffold01071.3	4e-11	No	endocytosis	endocytosis related
evm.model.scaffold01071.5	6e-11	No	endocytosis	endocytosis related
evm.model.scaffold04423.69	7e-11	No	LDLR domain contain protein & serine protease	endocytosis related
evm.model.scaffold03983.31	1e-31	No	thiamine metabolic process	cofactor related metabolic process
evm.model.scaffold02481.37	2e-14	No	nicotinamide metabolic process	cofactor related metabolic process
evm.model.scaffold04623.113	2e-14	No	nicotinamide metabolic process	cofactor related metabolic process
evm.model.scaffold03068.51	2e-17	No	inositol phosphate metabolic process	carbohydrate related metabolic process
evm.model.scaffold01538.6	5e-23	No	inositol phosphate metabolic process	carbohydrate related metabolic process
evm.model.scaffold01687.1	2e-30	No	pentose phosphate pathway related gene	carbohydrate related metabolic process
evm.model.scaffold00661.36	9e-53	No	glucose catabolic process	carbohydrate related metabolic process
evm.model.scaffold05340.25	5e-52	No	glycan metabolic process	carbohydrate related metabolic process
evm.model.scaffold02564.6	7e-11	No	/	/
evm.model.scaffold01136.20	2e-11	No	/	/
scaffold03729-g265.t1	2e-21	No	/	/
evm.model.scaffold04204.1	8e-15	No	/	/
evm.model.scaffold05380.2	2e-23	No	/	/
evm.model.scaffold00795.1	1e-16	No	/	/
evm.model.scaffold02750.56	6e-11	No	/	/
evm.model.scaffold00164.3	2e-26	No	/	/
evm.model.scaffold00041.47	1e-29	No	/	/
21185_t	4e-11	No	/	/
evm.model.scaffold01271.17	4e-19	No	/	/
evm.model.scaffold04826.9	6e-22	No	/	/
evm.model.scaffold00441.2	3e-13	No	/	/
evm.model.scaffold02518.1	2e-11	No	/	/
evm.model.scaffold02899.19	5e-13	No	/	/
evm.model.scaffold04979.14	2e-19	No	/	/
evm.model.scaffold00572.1	1e-21	No	/	/
evm.model.scaffold01004.3	7e-28	No	/	/
evm.model.scaffold00950.10	9e-16	No	/	/
evm.model.scaffold05489.2	8e-20	No	/	/
evm.model.scaffold04623.137	2e-11	No	/	/
evm.model.scaffold03946.8	4e-11	No	/	/
evm.model.scaffold01557.12	2e-22	No	/	/
evm.model.scaffold04162.24	3e-25	No	/	/
evm.model.scaffold00771.4	5e-91	Yes	benzoate degradation process	Xenobiotics biodegradation and metabolism
evm.model.scaffold00766.43	2e-42	Yes	caprolactam degradation process	Xenobiotics biodegradation and metabolism
evm.model.scaffold00832.25	8e-29	Yes	calcium ion transmembrane transport	transport
evm.model.scaffold03549.1	1e-137	Yes	calcium ion transport	transport
evm.model.scaffold03710.42	6e-90	Yes	calcium ion transport	transport
evm.model.scaffold03710.41	4e-60	Yes	calcium ion transport	transport
evm.model.scaffold04906.38	8e-52	Yes	cadmium ion transmembrane transport	transport
evm.model.scaffold04906.37	8e-16	Yes	cadmium ion transmembrane transport	transport
evm.model.scaffold03710.37	1e-65	Yes	adenine transport	transport
evm.model.scaffold05009.27	5e-72	Yes	adenine transport	transport
evm.model.scaffold03484.43	5e-36	Yes	peptide transport	transport
evm.model.scaffold00872.1	0	Yes	sodium ion transport	transport
evm.model.scaffold04176.35	3e-48	Yes	amino acid transport	transport
evm.model.scaffold01271.24	1e-123	Yes	vesicle-mediated transport	transport
evm.model.scaffold04177.5	2e-38	Yes	phospholipid transport	transport
evm.model.scaffold04623.108	1e-27	Yes	ion transport	transport
evm.model.scaffold03581.55	1e-30	Yes	glucose transport	transport
evm.model.scaffold04326.8	1e-10	Yes	calcium ion transport	transport
evm.model.scaffold02899.39	1e-13	Yes	calcium ion transport	transport
evm.model.scaffold04877.15	2e-18	Yes	amino acid transport	transport
evm.model.scaffold00766.65	7e-57	Yes	amino acid transport	transport
evm.model.scaffold01295.2	2e-19	Yes	amino acid transport	transport
evm.model.scaffold04623.75	3e-92	Yes	proteolysis	Protease
evm.model.scaffold04176.44	6e-72	Yes	threonine protease	Protease
evm.model.scaffold00538.6	8e-61	Yes	proteolysis	Protease
evm.model.scaffold03922.1	1e-58	Yes	proteolysis	Protease
evm.model.scaffold05557.15	8e-51	Yes	proteolysis	Protease
evm.model.scaffold03922.2	8e-53	Yes	proteolysis	Protease
evm.model.scaffold03581.52	5e-13	Yes	proteolysis	Protease
evm.model.scaffold03528.1	7e-41	Yes	aspartate protease	Protease
evm.model.scaffold00348.46	8e-10	Yes	proteolysis	Protease
evm.model.scaffold03882.4	4e-42	Yes	serine protease	Protease
evm.model.scaffold04623.105	1e-28	Yes	proteolysis	Protease
evm.model.scaffold01320.3	5e-20	Yes	proteolysis	Protease
evm.model.scaffold02036.1	5e-22	Yes	proteolysis	Protease
evm.model.scaffold02750.1	5e-17	Yes	proteolysis	Protease
evm.model.scaffold03580.6	2e-24	Yes	proteolysis	Protease
evm.model.scaffold02902.23	3e-27	Yes	proteolysis	Protease
evm.model.scaffold04049.17	1e-120	Yes	proteolysis	Protease
evm.model.scaffold04936.8	1e-111	Yes	proteolysis	Protease
evm.model.scaffold02750.79	2e-70	Yes	proteolysis	Protease
scaffold01415-snap.1	5e-23	Yes	proteolysis	Protease
evm.model.scaffold00485.23	3e-95	Yes	proteolysis	Protease
evm.model.scaffold04049.16	2e-16	Yes	proteolysis	Protease
evm.model.scaffold02360.8	1e-101	Yes	proteolysis	Protease
evm.model.scaffold01295.9	1e-62	Yes	proteolysis	Protease
evm.model.scaffold01295.11	3e-76	Yes	proteolysis	Protease
evm.model.scaffold01965.12	1e-70	Yes	proteolysis	Protease
evm.model.scaffold05189.36	2e-61	Yes	proteolysis	Protease
evm.model.scaffold00485.26	1e-57	Yes	Pyrimidine metabolism	Nucleotide metabolism
evm.model.scaffold03581.14	1e-104	Yes	purine nucleobase metabolic process	nucleotide metabolic process
evm.model.scaffold03856.41	7e-66	Yes	pyrimidine nucleobase metabolic process	nucleotide metabolic process
evm.model.scaffold03856.42	4e-53	Yes	pyrimidine nucleobase metabolic process	nucleotide metabolic process
evm.model.scaffold04936.14	5e-15	Yes	cysteine metabolic process	nucleotide metabolic process
evm.model.scaffold04936.13	2e-60	Yes	cysteine metabolic process	nucleotide metabolic process
evm.model.scaffold04623.144	2e-13	Yes	purine nucleotide metabolic process	nucleotide metabolic process
evm.model.scaffold01117.10	6e-40	Yes	phthalate metabolic process	nucleotide metabolic process
evm.model.scaffold00240.2	0	Yes	purine metabolic process	nucleotide metabolic process
scaffold04351.path1.gene12	8e-11	Yes	purine metabolic process	nucleotide metabolic process
evm.model.scaffold00832.34	1e-104	Yes	purine metabolic process	nucleotide metabolic process
evm.model.scaffold01980.13	7e-50	Yes	pyrimidine metabolic process	nucleotide metabolic process
evm.model.scaffold02449.4	7e-83	Yes	glycerophospholipid related metabolic process	lipid related metabolic process
evm.model.scaffold04377.1	2e-40	Yes	fatty acid catabolic process	lipid related metabolic process
evm.model.scaffold01248.5	4e-24	Yes	arachidonic acid metabolic process	lipid related metabolic process
evm.model.scaffold00346.5	1e-87	Yes	sphingolipid related metabolic process	lipid related metabolic process
evm.model.scaffold04781.10	5e-23	Yes	glycerolipid related metabolic process	lipid related metabolic process
evm.model.scaffold01629.2	5e-28	Yes	diacylglycerol metabolic process	lipid related metabolic process
evm.model.scaffold02750.117	1e-27	Yes	cholesterol metabolic process	lipid related metabolic process
evm.model.scaffold03380.27	5e-54	Yes	steroid metabolic process	lipid related metabolic process
evm.model.scaffold03197.2	8e-51	Yes	lipoprotein metabolic process	lipid related metabolic process
evm.model.scaffold05633.33	9e-21	Yes	lipoprotein metabolic process	lipid related metabolic process
evm.model.scaffold05500.8	4e-58	Yes	phospholipid related metabolic process	lipid related metabolic process
evm.model.scaffold00832.29	2e-52	Yes	phospholipid related metabolic process	lipid related metabolic process
evm.model.scaffold02750.18	1e-25	Yes	phospholipid related metabolic process	lipid related metabolic process
evm.model.scaffold02750.57	9e-24	Yes	phospholipid related metabolic process	lipid related metabolic process
evm.model.scaffold02827.20	1e-29	Yes	glycerol metabolic process	lipid related metabolic process
evm.model.scaffold03644.2	2e-62	Yes	fatty acid metabolic process	lipid related metabolic process
evm.model.scaffold03873.24	1e-28	Yes	cellular lipid related metabolic process	lipid related metabolic process
evm.model.scaffold01066.7	3e-13	Yes	fatty acid metabolic process	lipid related metabolic process
scaffold05575-g149.t1	2e-18	Yes	fatty acid metabolic process	lipid related metabolic process
evm.model.scaffold05009.4	2e-22	Yes	fatty acid metabolic process	lipid related metabolic process
evm.model.scaffold05340.18	2e-50	Yes	steroid biosynthesis process	lipid related metabolic process
evm.model.scaffold02404.19	5e-27	Yes	ether lipid metabolic process	lipid related metabolic process
evm.model.scaffold01291.6	2e-15	Yes	fatty acid biosynthetic process	lipid related metabolic process
evm.model.scaffold01690.11	3e-27	Yes	oxidative phosphorylation related process	energy related metabolic process
evm.model.scaffold03590.9	1e-180	Yes	oxidative phosphorylation related process	energy related metabolic process
evm.model.scaffold05371.16	1e-129	Yes	oxidative phosphorylation related process	energy related metabolic process
evm.model.scaffold02750.71	0	Yes	oxidative phosphorylation related process	energy related metabolic process
evm.model.scaffold04623.59	4e-69	Yes	oxidative phosphorylation related process	energy related metabolic process
evm.model.scaffold04460.3	1e-140	Yes	carbon fixation pathways in prokaryotes KEGG PATHWAY ko00720	energy related metabolic process
evm.model.scaffold04423.79	3e-14	Yes	methane metabolic process	energy related metabolic process
evm.model.scaffold04623.28	1e-157	Yes	phagosome related gene	endocytosis related
evm.model.scaffold04623.154	0	Yes	phagosome related gene	endocytosis related
evm.model.scaffold05481.2	0	Yes	phagosome related gene	endocytosis related
evm.model.scaffold01650.17	1e-144	Yes	phagosome related gene	endocytosis related
evm.model.scaffold01295.14	0	Yes	phagosome related gene	endocytosis related
scaffold00041-g398.t1	0	Yes	endocytosis	endocytosis related
evm.model.scaffold00968.17	0	Yes	phagosome related gene	endocytosis related
evm.model.scaffold02580.2	6e-86	Yes	endocytosis	endocytosis related
evm.model.scaffold04662.1	3e-84	Yes	endocytosis	endocytosis related
evm.model.scaffold03710.1	6e-87	Yes	endocytosis	endocytosis related
evm.model.scaffold04913.69	2e-41	Yes	endocytosis	endocytosis related
evm.model.scaffold02902.19	3e-31	Yes	endocytosis	endocytosis related
evm.model.scaffold04586.3	4e-33	Yes	endocytosis	endocytosis related
evm.model.scaffold05575.23	2e-80	Yes	endocytosis	endocytosis related
evm.model.scaffold02781.1	1e-58	Yes	endocytosis	endocytosis related
evm.model.scaffold02665.4	6e-61	Yes	endocytosis	endocytosis related
evm.model.scaffold05642.8	2e-16	Yes	phagosome related gene	endocytosis related
evm.model.scaffold05537.30	8e-19	Yes	phagosome related gene	endocytosis related
evm.model.scaffold04540.8	2e-12	Yes	endocytosis	endocytosis related
evm.model.scaffold05473.12	4e-11	Yes	LDLR domain contain protein	endocytosis related
evm.model.scaffold04423.48	7e-49	Yes	endocytosis	endocytosis related
evm.model.scaffold00113.8	1e-89	Yes	receptor-mediated endocytosis	endocytosis related
evm.model.scaffold02807.6	7e-87	Yes	endocytosis	endocytosis related
evm.model.scaffold03426.22	5e-39	Yes	endocytosis	endocytosis related
evm.model.scaffold04326.25	2e-48	Yes	endocytosis	endocytosis related
scaffold03856.path1.gene17	6e-17	Yes	receptor-mediated endocytosis	endocytosis related
evm.model.scaffold03453.23	7e-14	Yes	negative regulation of receptor-mediated endocytosis	endocytosis related
evm.model.scaffold04939.4	1e-122	Yes	endocytosis	endocytosis related
evm.model.scaffold04909.9	1e-139	Yes	endocytosis	endocytosis related
evm.model.scaffold04939.5	1e-124	Yes	endocytosis	endocytosis related
evm.model.scaffold00847.2	3e-44	Yes	endocytosis	endocytosis related
evm.model.scaffold00847.3	1e-135	Yes	endocytosis	endocytosis related
evm.model.scaffold04729.7	6e-16	Yes	endocytosis	endocytosis related
evm.model.scaffold04913.78	9e-74	Yes	endocytosis	endocytosis related
evm.model.scaffold01295.22	3e-95	Yes	caveolin-mediated endocytosis	endocytosis related
evm.model.scaffold04174.2	7e-14	Yes	endocytosis	endocytosis related
evm.model.scaffold00872.9	5e-29	Yes	LDLR domain contain protein & serine protease	endocytosis related
evm.model.scaffold05189.2	2e-41	Yes	LDLR domain contain protein & serine protease	endocytosis related
evm.model.scaffold04529.4	1e-24	Yes	flavonoid metabolic process	cofactor related metabolic process
evm.model.scaffold04529.5	6e-18	Yes	flavonoid metabolic process	cofactor related metabolic process
evm.model.scaffold05481.56	1e-11	Yes	nicotinate and nicotinamide metabolic process	cofactor related metabolic process
evm.model.scaffold03983.6	5e-33	Yes	ubiquinone and other terpenoid-quinone biosynthesis process	cofactor related metabolic process
evm.model.scaffold04913.6	5e-33	Yes	isoprenoid biosynthetic process	cofactor related metabolic process
evm.model.scaffold03593.3	7e-46	Yes	terpenoid backbone biosynthesis process	cofactor related metabolic process
evm.model.scaffold02815.2	1e-79	Yes	terpenoid backbone biosynthesis process	cofactor related metabolic process
evm.model.scaffold03953.1	4e-15	Yes	glycolysis / gluconeogenesis metabolic process	carbohydrate related metabolic process
evm.model.scaffold03033.6	4e-71	Yes	inositol phosphate metabolic process	carbohydrate related metabolic process
evm.model.scaffold04859.1	2e-42	Yes	inositol phosphate metabolic process	carbohydrate related metabolic process
evm.model.scaffold03333.1	3e-31	Yes	inositol phosphate metabolic process	carbohydrate related metabolic process
evm.model.scaffold00948.1	1e-25	Yes	inositol phosphate metabolic process	carbohydrate related metabolic process
evm.model.scaffold04913.66	1e-180	Yes	glycolysis / gluconeogenesis metabolic process	carbohydrate related metabolic process
evm.model.scaffold04473.3	7e-81	Yes	aminotransferase	carbohydrate related metabolic process
evm.model.scaffold05565.31	0	Yes	citrate cycle (TCA cycle) related process	carbohydrate related metabolic process
evm.model.scaffold03788.3	0	Yes	citrate cycle (TCA cycle) related process	carbohydrate related metabolic process
evm.model.scaffold00614.20	0	Yes	citrate cycle (TCA cycle) related process	carbohydrate related metabolic process
evm.model.scaffold02872.2	1e-56	Yes	butanoate metabolic process	carbohydrate related metabolic process
evm.model.scaffold03710.22	8e-57	Yes	citrate cycle (TCA cycle) related process	carbohydrate related metabolic process
evm.model.scaffold05004.2	4e-55	Yes	pentose phosphate pathway related process	carbohydrate related metabolic process
evm.model.scaffold02807.7	1e-10	Yes	amino sugar and nucleotide sugar metabolic process	carbohydrate related metabolic process
evm.model.scaffold03637.1	1e-36	Yes	pentose phosphate pathway related process	carbohydrate related metabolic process
evm.model.scaffold05004.1	3e-34	Yes	pentose phosphate pathway related process	carbohydrate related metabolic process
evm.model.scaffold03426.21	7e-58	Yes	amino sugar and nucleotide sugar metabolic process	carbohydrate related metabolic process
evm.model.scaffold03710.23	4e-21	Yes	citrate cycle (TCA cycle) related process	carbohydrate related metabolic process
evm.model.scaffold00005.1	5e-31	Yes	oxaloacetate metabolic process	carbohydrate related metabolic process
evm.model.scaffold00585.1	1e-152	Yes	fructose 6-phosphate metabolic process	carbohydrate related metabolic process
evm.model.scaffold05009.30	0	Yes	fructose 6-phosphate metabolic process	carbohydrate related metabolic process
evm.model.scaffold04423.35	1e-160	Yes	fructose 6-phosphate metabolic process	carbohydrate related metabolic process
evm.model.scaffold04337.1	1e-99	Yes	pyruvate metabolic process	carbohydrate related metabolic process
evm.model.scaffold00661.2	4e-83	Yes	oxaloacetate metabolic process	carbohydrate related metabolic process
evm.model.scaffold02587.18	0	Yes	glycogen metabolic process	carbohydrate related metabolic process
evm.model.scaffold02587.19	9e-76	Yes	glycogen metabolic process	carbohydrate related metabolic process
evm.model.scaffold03109.9	3e-84	Yes	glucose metabolic process	carbohydrate related metabolic process
evm.model.scaffold04936.7	1e-102	Yes	glucose metabolic process	carbohydrate related metabolic process
evm.model.scaffold05349.9	1e-144	Yes	glucose metabolic process	carbohydrate related metabolic process
evm.model.scaffold05675.1	8e-47	Yes	glucose metabolic process	carbohydrate related metabolic process
evm.model.scaffold05252.1	1e-83	Yes	fructose 6-phosphate metabolic process	carbohydrate related metabolic process
evm.model.scaffold00005.54	1e-122	Yes	glucose metabolic process	carbohydrate related metabolic process
evm.model.scaffold01832.1	7e-76	Yes	oxaloacetate metabolic process	carbohydrate related metabolic process
evm.model.scaffold02577.1	1e-139	Yes	glucose metabolic process	carbohydrate related metabolic process
evm.model.scaffold03856.37	1e-108	Yes	fructose 1,6-bisphosphate metabolic process	carbohydrate related metabolic process
evm.model.scaffold03426.32	5e-75	Yes	glycan metabolism related gene	carbohydrate related metabolic process
evm.model.scaffold00266.23	2e-18	Yes	glycan metabolism related gene	carbohydrate related metabolic process
evm.model.scaffold04870.1	3e-14	Yes	glycan metabolism related gene	carbohydrate related metabolic process
evm.model.scaffold00485.38	3e-43	Yes	glucose 6-phosphate metabolic process	carbohydrate related metabolic process
evm.model.scaffold03665.1	1e-111	Yes	glycogen metabolic process	carbohydrate related metabolic process
evm.model.scaffold04906.20	1e-157	Yes	glycogen metabolic process	carbohydrate related metabolic process
evm.model.scaffold03895.9	7e-59	Yes	glycogen metabolic process	carbohydrate related metabolic process
evm.model.scaffold04274.1	5e-18	Yes	glycogen metabolic process	carbohydrate related metabolic process
evm.model.scaffold05189.5	1e-43	Yes	glucose metabolic process	carbohydrate related metabolic process
evm.model.scaffold05189.4	8e-20	Yes	glucose metabolic process	carbohydrate related metabolic process
evm.model.scaffold05252.16	2e-39	Yes	glucose metabolic process	carbohydrate related metabolic process
evm.model.scaffold03581.49	9e-41	Yes	sulfur amino acid metabolic process	amino acid metabolic process
evm.model.scaffold00661.31	1e-140	Yes	glutamine metabolic process	amino acid metabolic process
evm.model.scaffold01135.8	1e-144	Yes	cysteine protease	amino acid metabolic process
evm.model.scaffold01113.10	1e-108	Yes	polyamine metabolic process	amino acid metabolic process
evm.model.scaffold03705.18	9e-66	Yes	polyamine metabolic process	amino acid metabolic process
evm.model.scaffold02750.103	3e-27	Yes	adenosylhomocysteinase activity	amino acid metabolic process
evm.model.scaffold03068.1	3e-19	Yes	cysteine and methionine metabolic process	amino acid metabolic process
evm.model.scaffold01046.2	2e-33	Yes	lysine degradation process	amino acid metabolic process
evm.model.scaffold04610.17	1e-116	Yes	alanine, aspartate and glutamate metabolic process	amino acid metabolic process
evm.model.scaffold02750.104	1e-119	Yes	cysteine and methionine metabolic process	amino acid metabolic process
evm.model.scaffold04477.1	5e-56	Yes	cysteine and methionine metabolic process	amino acid metabolic process
evm.model.scaffold01538.7	1e-118	Yes	arginine and proline metabolic process	amino acid metabolic process
evm.model.scaffold03581.50	7e-60	Yes	cysteine and methionine metabolic process	amino acid metabolic process
10668_t	1e-12	Yes	cysteine and methionine metabolic process	amino acid metabolic process
evm.model.scaffold00485.39	5e-47	Yes	lysine degradation process	amino acid metabolic process
evm.model.scaffold05190.15	1e-133	Yes	/	/
evm.model.scaffold00766.62	1e-162	Yes	/	/
evm.model.scaffold04331.14	1e-62	Yes	/	/
evm.model.scaffold03068.27	4e-78	Yes	/	/
evm.model.scaffold02837.3	1e-105	Yes	/	/
evm.model.scaffold03944.1	9e-99	Yes	/	/
evm.model.scaffold05236.26	1e-43	Yes	/	/
evm.model.scaffold02689.1	1e-157	Yes	/	/
evm.model.scaffold00644.5	1e-132	Yes	/	/
evm.model.scaffold00454.4	1e-38	Yes	/	/
evm.model.scaffold00950.2	7e-53	Yes	/	/
evm.model.scaffold02750.61	8e-55	Yes	/	/
scaffold03983-g660.t1	3e-54	Yes	/	/
evm.model.scaffold03710.4	5e-39	Yes	/	/
evm.model.scaffold05545.3	3e-51	Yes	/	/
evm.model.scaffold04230.1	1e-59	Yes	/	/
evm.model.scaffold00629.29	2e-70	Yes	/	/
evm.model.scaffold05497.21	4e-48	Yes	/	/
evm.model.scaffold04704.6	2e-25	Yes	/	/
evm.model.scaffold05565.18	1e-44	Yes	/	/
evm.model.scaffold03080.8	3e-30	Yes	/	/
evm.model.scaffold05236.27	4e-20	Yes	/	/
evm.model.scaffold01248.21	3e-72	Yes	/	/
evm.model.scaffold03460.35	2e-37	Yes	/	/
evm.model.scaffold04460.48	2e-30	Yes	/	/
evm.model.scaffold02649.4	9e-22	Yes	/	/
evm.model.scaffold04455.1	6e-42	Yes	/	/
evm.model.scaffold03080.9	2e-57	Yes	/	/
evm.model.scaffold01717.2	1e-34	Yes	/	/
evm.model.scaffold02121.1	7e-33	Yes	/	/
evm.model.scaffold02448.22	1e-23	Yes	/	/
824_t	2e-32	Yes	/	/
evm.model.scaffold04913.48	2e-23	Yes	/	/
evm.model.scaffold05374.1	7e-27	Yes	/	/
evm.model.scaffold00014.3	3e-11	Yes	/	/
evm.model.scaffold04623.102	6e-27	Yes	/	/
evm.model.scaffold01004.2	9e-17	Yes	/	/
evm.model.scaffold03530.2	8e-18	Yes	/	/
evm.model.scaffold05401.4	3e-24	Yes	/	/
evm.model.scaffold03944.2	4e-19	Yes	/	/
evm.model.scaffold02512.1	1e-11	Yes	/	/
evm.model.scaffold01538.24	1e-159	Yes	/	/
evm.model.scaffold00041.24	0	Yes	/	/
evm.model.scaffold00706.3	9e-71	Yes	/	/
evm.model.scaffold04050.26	7e-74	Yes	/	/
evm.model.scaffold04473.10	9e-85	Yes	/	/
evm.model.scaffold01980.5	2e-73	Yes	/	/
evm.model.scaffold03827.6	4e-78	Yes	/	/
evm.model.scaffold02750.81	3e-93	Yes	/	/
evm.model.scaffold02750.31	3e-27	Yes	/	/
evm.model.scaffold05380.7	3e-53	Yes	/	/
evm.model.scaffold04490.2	1e-18	Yes	/	/
evm.model.scaffold05380.8	1e-31	Yes	/	/
evm.model.scaffold01629.16	2e-23	Yes	/	/
evm.model.scaffold04913.92	2e-14	Yes	/	/
evm.model.scaffold04673.4	1e-175	Yes	/	/
evm.model.scaffold03581.32	0	Yes	/	/
evm.model.scaffold05365.17	0	Yes	/	/
evm.model.scaffold04326.21	1e-164	Yes	/	/
evm.model.scaffold03484.45	0	Yes	/	/
evm.model.scaffold04673.11	8e-65	Yes	/	/
evm.model.scaffold02712.2	6e-72	Yes	/	/
evm.model.scaffold01401.23	0	Yes	/	/
evm.model.scaffold00454.12	2e-51	Yes	/	/
evm.model.scaffold02481.21	1e-33	Yes	/	/
evm.model.scaffold05340.5	5e-53	Yes	/	/
evm.model.scaffold01324.1	1e-115	Yes	/	/
evm.model.scaffold04049.14	2e-44	Yes	/	/
evm.model.scaffold04906.21	2e-55	Yes	/	/
evm.model.scaffold05575.6	4e-50	Yes	/	/
evm.model.scaffold03068.33	1e-22	Yes	/	/
evm.model.scaffold00634.3	3e-96	Yes	/	/
evm.model.scaffold01875.1	2e-24	Yes	/	/
evm.model.scaffold00321.11	2e-40	Yes	/	/
scaffold05267-g563.t1	4e-29	Yes	/	/
evm.model.scaffold00987.1	7e-50	Yes	/	/
evm.model.scaffold03686.10	1e-131	Yes	/	/
evm.model.scaffold04024.10	1e-71	Yes	/	/
evm.model.scaffold02899.32	7e-63	Yes	/	/
evm.model.scaffold01045.61	5e-36	Yes	/	/
evm.model.scaffold00614.4	1e-61	Yes	/	/
evm.model.scaffold00895.8	1e-179	Yes	/	/
evm.model.scaffold02750.39	1e-85	Yes	/	/
evm.model.scaffold03345.1	8e-54	Yes	/	/
evm.model.scaffold00321.10	6e-12	Yes	/	/
evm.model.scaffold05284.37	6e-93	Yes	/	/
evm.model.scaffold00847.12	1e-16	Yes	/	/
evm.model.scaffold02286.6	1e-11	Yes	/	/
evm.model.scaffold03954.1	1e-94	Yes	/	/
evm.model.scaffold03006.4	2e-15	Yes	/	/
evm.model.scaffold05533.21	1e-52	Yes	/	/
evm.model.scaffold05217.1	5e-11	Yes	/	/
evm.model.scaffold04620.5	2e-23	Yes	/	/
evm.model.scaffold04176.6	1e-117	Yes	/	/
evm.model.scaffold03019.18	5e-28	Yes	/	/
evm.model.scaffold02387.1	2e-83	Yes	/	/
evm.model.scaffold02754.1	7e-72	Yes	/	/
evm.model.scaffold04169.14	4e-18	Yes	/	/
evm.model.scaffold04620.4	4e-21	Yes	/	/
evm.model.scaffold04826.10	8e-60	Yes	/	/
evm.model.scaffold04936.18	1e-135	Yes	/	/
evm.model.scaffold03197.3	5e-28	Yes	/	/
evm.model.scaffold03109.8	7e-44	Yes	/	/
evm.model.scaffold04024.14	4e-24	Yes	/	/
evm.model.scaffold03641.20	1e-23	Yes	/	/
evm.model.scaffold01538.28	2e-12	Yes	/	/
evm.model.scaffold04607.1	5e-43	Yes	/	/
evm.model.scaffold00389.1	5e-17	Yes	/	/
evm.model.scaffold00825.2	4e-11	Yes	/	/
evm.model.scaffold00152.15	2e-45	Yes	/	/
evm.model.scaffold02910.4	4e-32	Yes	/	/
evm.model.scaffold00801.1	8e-70	Yes	/	/
evm.model.scaffold05481.67	3e-13	Yes	/	/
evm.model.scaffold03073.7	2e-18	Yes	/	/
evm.model.scaffold02448.20	1e-157	Yes	/	/
evm.model.scaffold05236.6	6e-14	Yes	/	/
evm.model.scaffold03380.9	5e-33	Yes	/	/
evm.model.scaffold03641.25	8e-16	Yes	/	/
evm.model.scaffold05322.7	4e-15	Yes	/	/
evm.model.scaffold05602.1	2e-20	Yes	/	/
evm.model.scaffold00727.14	4e-11	Yes	/	/
evm.model.scaffold02554.2	3e-83	Yes	/	/
evm.model.scaffold02750.109	1e-46	Yes	/	/
evm.model.scaffold01320.4	6e-55	Yes	/	/
evm.model.scaffold03460.16	2e-32	Yes	/	/
evm.model.scaffold04979.9	5e-93	Yes	/	/
evm.model.scaffold03754.1	5e-35	Yes	/	/
evm.model.scaffold02815.4	7e-24	Yes	/	/
evm.model.scaffold00672.3	3e-26	Yes	/	/
evm.model.scaffold02360.1	7e-44	Yes	/	/
evm.model.scaffold04766.16	9e-21	Yes	/	/
evm.model.scaffold03918.6	1e-25	Yes	/	/
evm.model.scaffold02448.5	6e-13	Yes	/	/
evm.model.scaffold00017.9	2e-24	Yes	/	/
evm.model.scaffold04744.1	3e-11	Yes	/	/
evm.model.scaffold04049.21	1e-44	Yes	/	/
evm.model.scaffold05633.30	2e-97	Yes	/	/
evm.model.scaffold04913.82	2e-42	Yes	/	/
evm.model.scaffold04840.1	3e-17	Yes	/	/
evm.model.scaffold03530.3	2e-21	Yes	/	/
evm.model.scaffold01629.1	0	Yes	/	/
evm.model.scaffold02987.4	0	Yes	/	/
evm.model.scaffold03092.8	0	Yes	/	/
evm.model.scaffold04781.14	1e-152	Yes	/	/
evm.model.scaffold01751.6	1e-142	Yes	/	/
evm.model.scaffold03068.35	0	Yes	/	/
evm.model.scaffold04610.19	0	Yes	/	/
evm.model.scaffold04913.50	1e-105	Yes	/	/
evm.model.scaffold00090.5	1e-129	Yes	/	/
evm.model.scaffold00348.47	1e-133	Yes	/	/
evm.model.scaffold01259.3	6e-51	Yes	/	/
evm.model.scaffold02188.10	3e-97	Yes	/	/
evm.model.scaffold03983.1	2e-80	Yes	/	/
evm.model.scaffold04913.54	1e-77	Yes	/	/
evm.model.scaffold04176.30	3e-48	Yes	/	/
evm.model.scaffold04887.9	7e-76	Yes	/	/
evm.model.scaffold02590.6	4e-11	Yes	/	/
evm.model.scaffold01295.23	7e-65	Yes	/	/
evm.model.scaffold00005.6	7e-82	Yes	/	/
evm.model.scaffold03460.23	2e-69	Yes	/	/
evm.model.scaffold04173.1	1e-66	Yes	/	/
evm.model.scaffold02815.17	5e-99	Yes	/	/
evm.model.scaffold01581.11	4e-19	Yes	/	/
evm.model.scaffold04936.11	3e-37	Yes	/	/
evm.model.scaffold02987.3	1e-145	Yes	/	/
evm.model.scaffold00661.29	2e-22	Yes	/	/
evm.model.scaffold00630.22	1e-100	Yes	/	/
evm.model.scaffold01690.4	9e-44	Yes	/	/
evm.model.scaffold04238.3	9e-41	Yes	/	/
evm.model.scaffold04610.5	1e-32	Yes	/	/
evm.model.scaffold02827.2	8e-28	Yes	/	/
scaffold03699-g512.t1	2e-62	Yes	/	/
evm.model.scaffold04473.6	1e-109	Yes	/	/
evm.model.scaffold01259.1	1e-102	Yes	/	/
evm.model.scaffold00194.1	7e-90	Yes	/	/
evm.model.scaffold00950.4	2e-28	Yes	/	/
evm.model.scaffold04766.17	2e-96	Yes	/	/
scaffold01045-g220.t1	2e-34	Yes	/	/
evm.model.scaffold01167.1	9e-60	Yes	/	/
evm.model.scaffold04913.81	5e-41	Yes	/	/
evm.model.scaffold02899.41	5e-32	Yes	/	/
evm.model.scaffold03873.15	1e-11	Yes	/	/
evm.model.scaffold02812.5	1e-29	Yes	/	/
evm.model.scaffold00041.28	7e-33	Yes	/	/
evm.model.scaffold02426.1	1e-36	Yes	/	/
evm.model.scaffold03769.1	1e-18	Yes	/	/
evm.model.scaffold00256.11	9e-52	Yes	/	/
evm.model.scaffold04623.117	3e-49	Yes	/	/
evm.model.scaffold00950.3	7e-49	Yes	/	/
evm.model.scaffold04906.15	4e-11	Yes	/	/
evm.model.scaffold04942.3	9e-66	Yes	/	/
evm.model.scaffold02750.46	1e-12	Yes	/	/
evm.model.scaffold00950.11	5e-27	Yes	/	/
evm.model.scaffold03873.18	3e-13	Yes	/	/
evm.model.scaffold04751.3	1e-15	Yes	/	/
evm.model.scaffold05328.40	1e-26	Yes	/	/
evm.model.scaffold02910.12	4e-23	Yes	/	/
evm.model.scaffold05565.11	9e-81	Yes	/	/
evm.model.scaffold00266.13	4e-79	Yes	/	/
evm.model.scaffold02572.1	3e-46	Yes	/	/
evm.model.scaffold02624.2	2e-24	Yes	/	/
evm.model.scaffold00005.30	9e-39	Yes	/	/
evm.model.scaffold02750.22	7e-29	Yes	/	/
evm.model.scaffold02750.63	4e-11	Yes	/	/
scaffold05345-g563.t1	4e-42	Yes	/	/
evm.model.scaffold02707.8	1e-29	Yes	/	/
evm.model.scaffold04351.9	1e-29	Yes	/	/
evm.model.scaffold00832.49	2e-18	Yes	/	/
evm.model.scaffold00256.5	4e-12	Yes	/	/
evm.model.scaffold02750.26	7e-55	Yes	/	/
evm.model.scaffold02750.48	2e-17	Yes	/	/
evm.model.scaffold02174.2	6e-66	Yes	/	/
evm.model.scaffold02286.13	1e-30	Yes	/	/
evm.model.scaffold04880.1	3e-19	Yes	/	/
evm.model.scaffold00968.3	1e-22	Yes	/	/
evm.model.scaffold02910.13	4e-17	Yes	/	/
evm.model.scaffold01271.25	3e-11	Yes	/	/
evm.model.scaffold03641.24	9e-39	Yes	/	/
evm.model.scaffold01980.8	4e-11	Yes	/	/
evm.model.scaffold02167.2	1e-44	Yes	/	/
scaffold02187-g120.t1	8e-61	Yes	/	/
evm.model.scaffold01401.6	3e-11	Yes	/	/
evm.model.scaffold04495.1	4e-11	Yes	/	/
evm.model.scaffold04623.140	7e-15	Yes	/	/
evm.model.scaffold03460.15	6e-16	Yes	/	/
evm.model.scaffold02750.83	7e-13	Yes	/	/
evm.model.scaffold05401.6	4e-48	Yes	/	/
evm.model.scaffold02987.5	3e-14	Yes	/	/
evm.model.scaffold00555.11	3e-39	Yes	/	/
evm.model.scaffold01828.21	7e-27	Yes	/	/
evm.model.scaffold02899.10	1e-13	Yes	/	/
evm.model.scaffold01320.1	8e-11	Yes	/	/
evm.model.scaffold02448.34	2e-24	Yes	/	/
evm.model.scaffold00870.8	2e-48	Yes	/	/
evm.model.scaffold00555.7	1e-39	Yes	/	/
evm.model.scaffold05575.21	7e-13	Yes	/	/
evm.model.scaffold04423.12	5e-17	Yes	/	/
evm.model.scaffold02448.33	4e-22	Yes	/	/
evm.model.scaffold02158.3	2e-11	Yes	/	/
evm.model.scaffold01674.4	1e-11	Yes	/	/
evm.model.scaffold00256.1	2e-15	Yes	/	/
evm.model.scaffold05267.13	1e-47	Yes	/	/
evm.model.scaffold04623.101	4e-11	Yes	/	/
evm.model.scaffold02564.3	1e-25	Yes	/	/
evm.model.scaffold00832.46	8e-16	Yes	/	/
evm.model.scaffold02623.2	5e-14	Yes	/	/
evm.model.scaffold01569.1	1e-14	Yes	/	/
evm.model.scaffold02750.21	6e-11	Yes	/	/
evm.model.scaffold03180.3	2e-20	Yes	/	/
evm.model.scaffold00847.18	4e-11	Yes	/	/
evm.model.scaffold00005.31	2e-16	Yes	/	/
evm.model.scaffold04610.3	3e-13	Yes	/	/
evm.model.scaffold02302.4	2e-17	Yes	/	/
evm.model.scaffold03710.2	9e-11	Yes	/	/
evm.model.scaffold01267.9	2e-15	Yes	/	/
evm.model.scaffold02130.9	4e-11	Yes	/	/
evm.model.scaffold03029.1	7e-44	Yes	/	/
evm.model.scaffold03068.48	1e-22	Yes	/	/
evm.model.scaffold00691.3	2e-29	Yes	/	/
evm.model.scaffold04617.3	1e-18	Yes	/	/
evm.model.scaffold00040.1	8e-58	Yes	/	/
evm.model.scaffold03641.26	2e-17	Yes	/	/
evm.model.scaffold01797.2	2e-16	Yes	/	/
evm.model.scaffold00851.1	3e-11	Yes	/	/
evm.model.scaffold03975.2	2e-58	Yes	/	/
scaffold03590-g104.t1	2e-50	Yes	/	/
evm.model.scaffold03454.16	6e-17	Yes	/	/
evm.model.scaffold00766.11	4e-25	Yes	/	/
evm.model.scaffold04913.90	6e-15	Yes	/	/
"/" represents that the function of the corresponding gene is not related to nutrient process.

## Sheet: Sheet3
Table S16 Candidate drug targets in T. kitauei
Gene_ID	E-value	Homolog in Carp	Potential function process	Function category
evm.model.scaffold05481.72	3e-32	No	sodium ion transport	transport
evm.model.scaffold02466.3	3e-19	No	sodium ion transport	transport
evm.model.scaffold04826.5	9e-11	No	copper ion transport	transport
evm.model.scaffold02448.28	3e-21	No	glutathione transferase activity	Other amino acid metabolic process
evm.model.scaffold04174.4	1e-17	No	purine metabolic process	nucleotide metabolic process
evm.model.scaffold00813.1	8e-11	No	glycerolipid related metabolic process	lipid related metabolic process
evm.model.scaffold01248.6	4e-13	No	arachidonic acid metabolic process	lipid related metabolic process
evm.model.scaffold04176.12	6e-21	No	cellular lipid related metabolic process	lipid related metabolic process
evm.model.scaffold00373.8	7e-33	No	phagosome	endocytosis related
evm.model.scaffold05633.24	1e-10	No	LDLR domain contain protein	endocytosis related
evm.model.scaffold04701.1	2e-14	No	positive regulation of receptor-mediated endocytosis	endocytosis related
evm.model.scaffold04610.1	6e-16	No	receptor-mediated endocytosis	endocytosis related
evm.model.scaffold01071.3	4e-11	No	endocytosis	endocytosis related
evm.model.scaffold01071.5	6e-11	No	endocytosis	endocytosis related
evm.model.scaffold04423.69	7e-11	No	LDLR domain contain protein & serine protease	endocytosis related
evm.model.scaffold03983.31	1e-31	No	thiamine metabolic process	cofactor related metabolic process
evm.model.scaffold02481.37	2e-14	No	nicotinamide metabolic process	cofactor related metabolic process
evm.model.scaffold04623.113	2e-14	No	nicotinamide metabolic process	cofactor related metabolic process
evm.model.scaffold03068.51	2e-17	No	inositol phosphate metabolic process	carbohydrate related metabolic process
evm.model.scaffold01538.6	5e-23	No	inositol phosphate metabolic process	carbohydrate related metabolic process
evm.model.scaffold01687.1	2e-30	No	pentose phosphate pathway related gene	carbohydrate related metabolic process
evm.model.scaffold00661.36	9e-53	No	glucose catabolic process	carbohydrate related metabolic process
evm.model.scaffold05340.25	5e-52	No	glycan metabolic process	carbohydrate related metabolic process
evm.model.scaffold02564.6	7e-11	No	/	/
evm.model.scaffold01136.20	2e-11	No	/	/
scaffold03729-g265.t1	2e-21	No	/	/
evm.model.scaffold04204.1	8e-15	No	/	/
evm.model.scaffold05380.2	2e-23	No	/	/
evm.model.scaffold00795.1	1e-16	No	/	/
evm.model.scaffold02750.56	6e-11	No	/	/
evm.model.scaffold00164.3	2e-26	No	/	/
evm.model.scaffold00041.47	1e-29	No	/	/
21185_t	4e-11	No	/	/
evm.model.scaffold01271.17	4e-19	No	/	/
evm.model.scaffold04826.9	6e-22	No	/	/
evm.model.scaffold00441.2	3e-13	No	/	/
evm.model.scaffold02518.1	2e-11	No	/	/
evm.model.scaffold02899.19	5e-13	No	/	/
evm.model.scaffold04979.14	2e-19	No	/	/
evm.model.scaffold00572.1	1e-21	No	/	/
evm.model.scaffold01004.3	7e-28	No	/	/
evm.model.scaffold00950.10	9e-16	No	/	/
evm.model.scaffold05489.2	8e-20	No	/	/
evm.model.scaffold04623.137	2e-11	No	/	/
evm.model.scaffold03946.8	4e-11	No	/	/
evm.model.scaffold01557.12	2e-22	No	/	/
evm.model.scaffold04162.24	3e-25	No	/	/
evm.model.scaffold00771.4	5e-91	Yes	benzoate degradation process	Xenobiotics biodegradation and metabolism
evm.model.scaffold00766.43	2e-42	Yes	caprolactam degradation process	Xenobiotics biodegradation and metabolism
evm.model.scaffold00832.25	8e-29	Yes	calcium ion transmembrane transport	transport
evm.model.scaffold03549.1	1e-137	Yes	calcium ion transport	transport
evm.model.scaffold03710.42	6e-90	Yes	calcium ion transport	transport
evm.model.scaffold03710.41	4e-60	Yes	calcium ion transport	transport
evm.model.scaffold04906.38	8e-52	Yes	cadmium ion transmembrane transport	transport
evm.model.scaffold04906.37	8e-16	Yes	cadmium ion transmembrane transport	transport
evm.model.scaffold03710.37	1e-65	Yes	adenine transport	transport
evm.model.scaffold05009.27	5e-72	Yes	adenine transport	transport
evm.model.scaffold03484.43	5e-36	Yes	peptide transport	transport
evm.model.scaffold00872.1	0	Yes	sodium ion transport	transport
evm.model.scaffold04176.35	3e-48	Yes	amino acid transport	transport
evm.model.scaffold01271.24	1e-123	Yes	vesicle-mediated transport	transport
evm.model.scaffold04177.5	2e-38	Yes	phospholipid transport	transport
evm.model.scaffold04623.108	1e-27	Yes	ion transport	transport
evm.model.scaffold03581.55	1e-30	Yes	glucose transport	transport
evm.model.scaffold04326.8	1e-10	Yes	calcium ion transport	transport
evm.model.scaffold02899.39	1e-13	Yes	calcium ion transport	transport
evm.model.scaffold04877.15	2e-18	Yes	amino acid transport	transport
evm.model.scaffold00766.65	7e-57	Yes	amino acid transport	transport
evm.model.scaffold01295.2	2e-19	Yes	amino acid transport	transport
evm.model.scaffold04623.75	3e-92	Yes	proteolysis	Protease
evm.model.scaffold04176.44	6e-72	Yes	threonine protease	Protease
evm.model.scaffold00538.6	8e-61	Yes	proteolysis	Protease
evm.model.scaffold03922.1	1e-58	Yes	proteolysis	Protease
evm.model.scaffold05557.15	8e-51	Yes	proteolysis	Protease
evm.model.scaffold03922.2	8e-53	Yes	proteolysis	Protease
evm.model.scaffold03581.52	5e-13	Yes	proteolysis	Protease
evm.model.scaffold03528.1	7e-41	Yes	aspartate protease	Protease
evm.model.scaffold00348.46	8e-10	Yes	proteolysis	Protease
evm.model.scaffold03882.4	4e-42	Yes	serine protease	Protease
evm.model.scaffold04623.105	1e-28	Yes	proteolysis	Protease
evm.model.scaffold01320.3	5e-20	Yes	proteolysis	Protease
evm.model.scaffold02036.1	5e-22	Yes	proteolysis	Protease
evm.model.scaffold02750.1	5e-17	Yes	proteolysis	Protease
evm.model.scaffold03580.6	2e-24	Yes	proteolysis	Protease
evm.model.scaffold02902.23	3e-27	Yes	proteolysis	Protease
evm.model.scaffold04049.17	1e-120	Yes	proteolysis	Protease
evm.model.scaffold04936.8	1e-111	Yes	proteolysis	Protease
evm.model.scaffold02750.79	2e-70	Yes	proteolysis	Protease
scaffold01415-snap.1	5e-23	Yes	proteolysis	Protease
evm.model.scaffold00485.23	3e-95	Yes	proteolysis	Protease
evm.model.scaffold04049.16	2e-16	Yes	proteolysis	Protease
evm.model.scaffold02360.8	1e-101	Yes	proteolysis	Protease
evm.model.scaffold01295.9	1e-62	Yes	proteolysis	Protease
evm.model.scaffold01295.11	3e-76	Yes	proteolysis	Protease
evm.model.scaffold01965.12	1e-70	Yes	proteolysis	Protease
evm.model.scaffold05189.36	2e-61	Yes	proteolysis	Protease
evm.model.scaffold00485.26	1e-57	Yes	Pyrimidine metabolism	Nucleotide metabolism
evm.model.scaffold03581.14	1e-104	Yes	purine nucleobase metabolic process	nucleotide metabolic process
evm.model.scaffold03856.41	7e-66	Yes	pyrimidine nucleobase metabolic process	nucleotide metabolic process
evm.model.scaffold03856.42	4e-53	Yes	pyrimidine nucleobase metabolic process	nucleotide metabolic process
evm.model.scaffold04936.14	5e-15	Yes	cysteine metabolic process	nucleotide metabolic process
evm.model.scaffold04936.13	2e-60	Yes	cysteine metabolic process	nucleotide metabolic process
evm.model.scaffold04623.144	2e-13	Yes	purine nucleotide metabolic process	nucleotide metabolic process
evm.model.scaffold01117.10	6e-40	Yes	phthalate metabolic process	nucleotide metabolic process
evm.model.scaffold00240.2	0	Yes	purine metabolic process	nucleotide metabolic process
scaffold04351.path1.gene12	8e-11	Yes	purine metabolic process	nucleotide metabolic process
evm.model.scaffold00832.34	1e-104	Yes	purine metabolic process	nucleotide metabolic process
evm.model.scaffold01980.13	7e-50	Yes	pyrimidine metabolic process	nucleotide metabolic process
evm.model.scaffold02449.4	7e-83	Yes	glycerophospholipid related metabolic process	lipid related metabolic process
evm.model.scaffold04377.1	2e-40	Yes	fatty acid catabolic process	lipid related metabolic process
evm.model.scaffold01248.5	4e-24	Yes	arachidonic acid metabolic process	lipid related metabolic process
evm.model.scaffold00346.5	1e-87	Yes	sphingolipid related metabolic process	lipid related metabolic process
evm.model.scaffold04781.10	5e-23	Yes	glycerolipid related metabolic process	lipid related metabolic process
evm.model.scaffold01629.2	5e-28	Yes	diacylglycerol metabolic process	lipid related metabolic process
evm.model.scaffold02750.117	1e-27	Yes	cholesterol metabolic process	lipid related metabolic process
evm.model.scaffold03380.27	5e-54	Yes	steroid metabolic process	lipid related metabolic process
evm.model.scaffold03197.2	8e-51	Yes	lipoprotein metabolic process	lipid related metabolic process
evm.model.scaffold05633.33	9e-21	Yes	lipoprotein metabolic process	lipid related metabolic process
evm.model.scaffold05500.8	4e-58	Yes	phospholipid related metabolic process	lipid related metabolic process
evm.model.scaffold00832.29	2e-52	Yes	phospholipid related metabolic process	lipid related metabolic process
evm.model.scaffold02750.18	1e-25	Yes	phospholipid related metabolic process	lipid related metabolic process
evm.model.scaffold02750.57	9e-24	Yes	phospholipid related metabolic process	lipid related metabolic process
evm.model.scaffold02827.20	1e-29	Yes	glycerol metabolic process	lipid related metabolic process
evm.model.scaffold03644.2	2e-62	Yes	fatty acid metabolic process	lipid related metabolic process
evm.model.scaffold03873.24	1e-28	Yes	cellular lipid related metabolic process	lipid related metabolic process
evm.model.scaffold01066.7	3e-13	Yes	fatty acid metabolic process	lipid related metabolic process
scaffold05575-g149.t1	2e-18	Yes	fatty acid metabolic process	lipid related metabolic process
evm.model.scaffold05009.4	2e-22	Yes	fatty acid metabolic process	lipid related metabolic process
evm.model.scaffold05340.18	2e-50	Yes	steroid biosynthesis process	lipid related metabolic process
evm.model.scaffold02404.19	5e-27	Yes	ether lipid metabolic process	lipid related metabolic process
evm.model.scaffold01291.6	2e-15	Yes	fatty acid biosynthetic process	lipid related metabolic process
evm.model.scaffold01690.11	3e-27	Yes	oxidative phosphorylation related process	energy related metabolic process
evm.model.scaffold03590.9	1e-180	Yes	oxidative phosphorylation related process	energy related metabolic process
evm.model.scaffold05371.16	1e-129	Yes	oxidative phosphorylation related process	energy related metabolic process
evm.model.scaffold02750.71	0	Yes	oxidative phosphorylation related process	energy related metabolic process
evm.model.scaffold04623.59	4e-69	Yes	oxidative phosphorylation related process	energy related metabolic process
evm.model.scaffold04460.3	1e-140	Yes	carbon fixation pathways in prokaryotes	energy related metabolic process
evm.model.scaffold04423.79	3e-14	Yes	methane metabolic process	energy related metabolic process
evm.model.scaffold04623.28	1e-157	Yes	phagosome related gene	endocytosis related
evm.model.scaffold04623.154	0	Yes	phagosome related gene	endocytosis related
evm.model.scaffold05481.2	0	Yes	phagosome related gene	endocytosis related
evm.model.scaffold01650.17	1e-144	Yes	phagosome related gene	endocytosis related
evm.model.scaffold01295.14	0	Yes	phagosome related gene	endocytosis related
scaffold00041-g398.t1	0	Yes	endocytosis	endocytosis related
evm.model.scaffold00968.17	0	Yes	phagosome related gene	endocytosis related
evm.model.scaffold02580.2	6e-86	Yes	endocytosis	endocytosis related
evm.model.scaffold04662.1	3e-84	Yes	endocytosis	endocytosis related
evm.model.scaffold03710.1	6e-87	Yes	endocytosis	endocytosis related
evm.model.scaffold04913.69	2e-41	Yes	endocytosis	endocytosis related
evm.model.scaffold02902.19	3e-31	Yes	endocytosis	endocytosis related
evm.model.scaffold04586.3	4e-33	Yes	endocytosis	endocytosis related
evm.model.scaffold05575.23	2e-80	Yes	endocytosis	endocytosis related
evm.model.scaffold02781.1	1e-58	Yes	endocytosis	endocytosis related
evm.model.scaffold02665.4	6e-61	Yes	endocytosis	endocytosis related
evm.model.scaffold05642.8	2e-16	Yes	phagosome related gene	endocytosis related
evm.model.scaffold05537.30	8e-19	Yes	phagosome related gene	endocytosis related
evm.model.scaffold04540.8	2e-12	Yes	endocytosis	endocytosis related
evm.model.scaffold05473.12	4e-11	Yes	LDLR domain contain protein	endocytosis related
evm.model.scaffold04423.48	7e-49	Yes	endocytosis	endocytosis related
evm.model.scaffold00113.8	1e-89	Yes	receptor-mediated endocytosis	endocytosis related
evm.model.scaffold02807.6	7e-87	Yes	endocytosis	endocytosis related
evm.model.scaffold03426.22	5e-39	Yes	endocytosis	endocytosis related
evm.model.scaffold04326.25	2e-48	Yes	endocytosis	endocytosis related
scaffold03856.path1.gene17	6e-17	Yes	receptor-mediated endocytosis	endocytosis related
evm.model.scaffold03453.23	7e-14	Yes	negative regulation of receptor-mediated endocytosis	endocytosis related
evm.model.scaffold04939.4	1e-122	Yes	endocytosis	endocytosis related
evm.model.scaffold04909.9	1e-139	Yes	endocytosis	endocytosis related
evm.model.scaffold04939.5	1e-124	Yes	endocytosis	endocytosis related
evm.model.scaffold00847.2	3e-44	Yes	endocytosis	endocytosis related
evm.model.scaffold00847.3	1e-135	Yes	endocytosis	endocytosis related
evm.model.scaffold04729.7	6e-16	Yes	endocytosis	endocytosis related
evm.model.scaffold04913.78	9e-74	Yes	endocytosis	endocytosis related
evm.model.scaffold01295.22	3e-95	Yes	caveolin-mediated endocytosis	endocytosis related
evm.model.scaffold04174.2	7e-14	Yes	endocytosis	endocytosis related
evm.model.scaffold00872.9	5e-29	Yes	LDLR domain contain protein & serine protease	endocytosis related
evm.model.scaffold05189.2	2e-41	Yes	LDLR domain contain protein & serine protease	endocytosis related
evm.model.scaffold04529.4	1e-24	Yes	flavonoid metabolic process	cofactor related metabolic process
evm.model.scaffold04529.5	6e-18	Yes	flavonoid metabolic process	cofactor related metabolic process
evm.model.scaffold05481.56	1e-11	Yes	nicotinate and nicotinamide metabolic process	cofactor related metabolic process
evm.model.scaffold03983.6	5e-33	Yes	ubiquinone and other terpenoid-quinone biosynthesis process	cofactor related metabolic process
evm.model.scaffold04913.6	5e-33	Yes	isoprenoid biosynthetic process	cofactor related metabolic process
evm.model.scaffold03593.3	7e-46	Yes	terpenoid backbone biosynthesis process	cofactor related metabolic process
evm.model.scaffold02815.2	1e-79	Yes	terpenoid backbone biosynthesis process	cofactor related metabolic process
evm.model.scaffold03953.1	4e-15	Yes	glycolysis / gluconeogenesis metabolic process	carbohydrate related metabolic process
evm.model.scaffold03033.6	4e-71	Yes	inositol phosphate metabolic process	carbohydrate related metabolic process
evm.model.scaffold04859.1	2e-42	Yes	inositol phosphate metabolic process	carbohydrate related metabolic process
evm.model.scaffold03333.1	3e-31	Yes	inositol phosphate metabolic process	carbohydrate related metabolic process
evm.model.scaffold00948.1	1e-25	Yes	inositol phosphate metabolic process	carbohydrate related metabolic process
evm.model.scaffold04913.66	1e-180	Yes	glycolysis / gluconeogenesis metabolic process	carbohydrate related metabolic process
evm.model.scaffold04473.3	7e-81	Yes	aminotransferase	carbohydrate related metabolic process
evm.model.scaffold05565.31	0	Yes	citrate cycle (TCA cycle) related process	carbohydrate related metabolic process
evm.model.scaffold03788.3	0	Yes	citrate cycle (TCA cycle) related process	carbohydrate related metabolic process
evm.model.scaffold00614.20	0	Yes	citrate cycle (TCA cycle) related process	carbohydrate related metabolic process
evm.model.scaffold02872.2	1e-56	Yes	butanoate metabolic process	carbohydrate related metabolic process
evm.model.scaffold03710.22	8e-57	Yes	citrate cycle (TCA cycle) related process	carbohydrate related metabolic process
evm.model.scaffold05004.2	4e-55	Yes	pentose phosphate pathway related process	carbohydrate related metabolic process
evm.model.scaffold02807.7	1e-10	Yes	amino sugar and nucleotide sugar metabolic process	carbohydrate related metabolic process
evm.model.scaffold03637.1	1e-36	Yes	pentose phosphate pathway related process	carbohydrate related metabolic process
evm.model.scaffold05004.1	3e-34	Yes	pentose phosphate pathway related process	carbohydrate related metabolic process
evm.model.scaffold03426.21	7e-58	Yes	amino sugar and nucleotide sugar metabolic process	carbohydrate related metabolic process
evm.model.scaffold03710.23	4e-21	Yes	citrate cycle (TCA cycle) related process	carbohydrate related metabolic process
evm.model.scaffold00005.1	5e-31	Yes	oxaloacetate metabolic process	carbohydrate related metabolic process
evm.model.scaffold00585.1	1e-152	Yes	fructose 6-phosphate metabolic process	carbohydrate related metabolic process
evm.model.scaffold05009.30	0	Yes	fructose 6-phosphate metabolic process	carbohydrate related metabolic process
evm.model.scaffold04423.35	1e-160	Yes	fructose 6-phosphate metabolic process	carbohydrate related metabolic process
evm.model.scaffold04337.1	1e-99	Yes	pyruvate metabolic process	carbohydrate related metabolic process
evm.model.scaffold00661.2	4e-83	Yes	oxaloacetate metabolic process	carbohydrate related metabolic process
evm.model.scaffold02587.18	0	Yes	glycogen metabolic process	carbohydrate related metabolic process
evm.model.scaffold02587.19	9e-76	Yes	glycogen metabolic process	carbohydrate related metabolic process
evm.model.scaffold03109.9	3e-84	Yes	glucose metabolic process	carbohydrate related metabolic process
evm.model.scaffold04936.7	1e-102	Yes	glucose metabolic process	carbohydrate related metabolic process
evm.model.scaffold05349.9	1e-144	Yes	glucose metabolic process	carbohydrate related metabolic process
evm.model.scaffold05675.1	8e-47	Yes	glucose metabolic process	carbohydrate related metabolic process
evm.model.scaffold05252.1	1e-83	Yes	fructose 6-phosphate metabolic process	carbohydrate related metabolic process
evm.model.scaffold00005.54	1e-122	Yes	glucose metabolic process	carbohydrate related metabolic process
evm.model.scaffold01832.1	7e-76	Yes	oxaloacetate metabolic process	carbohydrate related metabolic process
evm.model.scaffold02577.1	1e-139	Yes	glucose metabolic process	carbohydrate related metabolic process
evm.model.scaffold03856.37	1e-108	Yes	fructose 1,6-bisphosphate metabolic process	carbohydrate related metabolic process
evm.model.scaffold03426.32	5e-75	Yes	glycan metabolism related gene	carbohydrate related metabolic process
evm.model.scaffold00266.23	2e-18	Yes	glycan metabolism related gene	carbohydrate related metabolic process
evm.model.scaffold04870.1	3e-14	Yes	glycan metabolism related gene	carbohydrate related metabolic process
evm.model.scaffold00485.38	3e-43	Yes	glucose 6-phosphate metabolic process	carbohydrate related metabolic process
evm.model.scaffold03665.1	1e-111	Yes	glycogen metabolic process	carbohydrate related metabolic process
evm.model.scaffold04906.20	1e-157	Yes	glycogen metabolic process	carbohydrate related metabolic process
evm.model.scaffold03895.9	7e-59	Yes	glycogen metabolic process	carbohydrate related metabolic process
evm.model.scaffold04274.1	5e-18	Yes	glycogen metabolic process	carbohydrate related metabolic process
evm.model.scaffold05189.5	1e-43	Yes	glucose metabolic process	carbohydrate related metabolic process
evm.model.scaffold05189.4	8e-20	Yes	glucose metabolic process	carbohydrate related metabolic process
evm.model.scaffold05252.16	2e-39	Yes	glucose metabolic process	carbohydrate related metabolic process
evm.model.scaffold03581.49	9e-41	Yes	sulfur amino acid metabolic process	amino acid metabolic process
evm.model.scaffold00661.31	1e-140	Yes	glutamine metabolic process	amino acid metabolic process
evm.model.scaffold01135.8	1e-144	Yes	cysteine protease	amino acid metabolic process
evm.model.scaffold01113.10	1e-108	Yes	polyamine metabolic process	amino acid metabolic process
evm.model.scaffold03705.18	9e-66	Yes	polyamine metabolic process	amino acid metabolic process
evm.model.scaffold02750.103	3e-27	Yes	adenosylhomocysteinase activity	amino acid metabolic process
evm.model.scaffold03068.1	3e-19	Yes	cysteine and methionine metabolic process	amino acid metabolic process
evm.model.scaffold01046.2	2e-33	Yes	lysine degradation process	amino acid metabolic process
evm.model.scaffold04610.17	1e-116	Yes	alanine, aspartate and glutamate metabolic process	amino acid metabolic process
evm.model.scaffold02750.104	1e-119	Yes	cysteine and methionine metabolic process	amino acid metabolic process
evm.model.scaffold04477.1	5e-56	Yes	cysteine and methionine metabolic process	amino acid metabolic process
evm.model.scaffold01538.7	1e-118	Yes	arginine and proline metabolic process	amino acid metabolic process
evm.model.scaffold03581.50	7e-60	Yes	cysteine and methionine metabolic process	amino acid metabolic process
10668_t	1e-12	Yes	cysteine and methionine metabolic process	amino acid metabolic process
evm.model.scaffold00485.39	5e-47	Yes	lysine degradation process	amino acid metabolic process
evm.model.scaffold05190.15	1e-133	Yes	/	/
evm.model.scaffold00766.62	1e-162	Yes	/	/
evm.model.scaffold04331.14	1e-62	Yes	/	/
evm.model.scaffold03068.27	4e-78	Yes	/	/
evm.model.scaffold02837.3	1e-105	Yes	/	/
evm.model.scaffold03944.1	9e-99	Yes	/	/
evm.model.scaffold05236.26	1e-43	Yes	/	/
evm.model.scaffold02689.1	1e-157	Yes	/	/
evm.model.scaffold00644.5	1e-132	Yes	/	/
evm.model.scaffold00454.4	1e-38	Yes	/	/
evm.model.scaffold00950.2	7e-53	Yes	/	/
evm.model.scaffold02750.61	8e-55	Yes	/	/
scaffold03983-g660.t1	3e-54	Yes	/	/
evm.model.scaffold03710.4	5e-39	Yes	/	/
evm.model.scaffold05545.3	3e-51	Yes	/	/
evm.model.scaffold04230.1	1e-59	Yes	/	/
evm.model.scaffold00629.29	2e-70	Yes	/	/
evm.model.scaffold05497.21	4e-48	Yes	/	/
evm.model.scaffold04704.6	2e-25	Yes	/	/
evm.model.scaffold05565.18	1e-44	Yes	/	/
evm.model.scaffold03080.8	3e-30	Yes	/	/
evm.model.scaffold05236.27	4e-20	Yes	/	/
evm.model.scaffold01248.21	3e-72	Yes	/	/
evm.model.scaffold03460.35	2e-37	Yes	/	/
evm.model.scaffold04460.48	2e-30	Yes	/	/
evm.model.scaffold02649.4	9e-22	Yes	/	/
evm.model.scaffold04455.1	6e-42	Yes	/	/
evm.model.scaffold03080.9	2e-57	Yes	/	/
evm.model.scaffold01717.2	1e-34	Yes	/	/
evm.model.scaffold02121.1	7e-33	Yes	/	/
evm.model.scaffold02448.22	1e-23	Yes	/	/
824_t	2e-32	Yes	/	/
evm.model.scaffold04913.48	2e-23	Yes	/	/
evm.model.scaffold05374.1	7e-27	Yes	/	/
evm.model.scaffold00014.3	3e-11	Yes	/	/
evm.model.scaffold04623.102	6e-27	Yes	/	/
evm.model.scaffold01004.2	9e-17	Yes	/	/
evm.model.scaffold03530.2	8e-18	Yes	/	/
evm.model.scaffold05401.4	3e-24	Yes	/	/
evm.model.scaffold03944.2	4e-19	Yes	/	/
evm.model.scaffold02512.1	1e-11	Yes	/	/
evm.model.scaffold01538.24	1e-159	Yes	/	/
evm.model.scaffold00041.24	0	Yes	/	/
evm.model.scaffold00706.3	9e-71	Yes	/	/
evm.model.scaffold04050.26	7e-74	Yes	/	/
evm.model.scaffold04473.10	9e-85	Yes	/	/
evm.model.scaffold01980.5	2e-73	Yes	/	/
evm.model.scaffold03827.6	4e-78	Yes	/	/
evm.model.scaffold02750.81	3e-93	Yes	/	/
evm.model.scaffold02750.31	3e-27	Yes	/	/
evm.model.scaffold05380.7	3e-53	Yes	/	/
evm.model.scaffold04490.2	1e-18	Yes	/	/
evm.model.scaffold05380.8	1e-31	Yes	/	/
evm.model.scaffold01629.16	2e-23	Yes	/	/
evm.model.scaffold04913.92	2e-14	Yes	/	/
evm.model.scaffold04673.4	1e-175	Yes	/	/
evm.model.scaffold03581.32	0	Yes	/	/
evm.model.scaffold05365.17	0	Yes	/	/
evm.model.scaffold04326.21	1e-164	Yes	/	/
evm.model.scaffold03484.45	0	Yes	/	/
evm.model.scaffold04673.11	8e-65	Yes	/	/
evm.model.scaffold02712.2	6e-72	Yes	/	/
evm.model.scaffold01401.23	0	Yes	/	/
evm.model.scaffold00454.12	2e-51	Yes	/	/
evm.model.scaffold02481.21	1e-33	Yes	/	/
evm.model.scaffold05340.5	5e-53	Yes	/	/
evm.model.scaffold01324.1	1e-115	Yes	/	/
evm.model.scaffold04049.14	2e-44	Yes	/	/
evm.model.scaffold04906.21	2e-55	Yes	/	/
evm.model.scaffold05575.6	4e-50	Yes	/	/
evm.model.scaffold03068.33	1e-22	Yes	/	/
evm.model.scaffold00634.3	3e-96	Yes	/	/
evm.model.scaffold01875.1	2e-24	Yes	/	/
evm.model.scaffold00321.11	2e-40	Yes	/	/
scaffold05267-g563.t1	4e-29	Yes	/	/
evm.model.scaffold00987.1	7e-50	Yes	/	/
evm.model.scaffold03686.10	1e-131	Yes	/	/
evm.model.scaffold04024.10	1e-71	Yes	/	/
evm.model.scaffold02899.32	7e-63	Yes	/	/
evm.model.scaffold01045.61	5e-36	Yes	/	/
evm.model.scaffold00614.4	1e-61	Yes	/	/
evm.model.scaffold00895.8	1e-179	Yes	/	/
evm.model.scaffold02750.39	1e-85	Yes	/	/
evm.model.scaffold03345.1	8e-54	Yes	/	/
evm.model.scaffold00321.10	6e-12	Yes	/	/
evm.model.scaffold05284.37	6e-93	Yes	/	/
evm.model.scaffold00847.12	1e-16	Yes	/	/
evm.model.scaffold02286.6	1e-11	Yes	/	/
evm.model.scaffold03954.1	1e-94	Yes	/	/
evm.model.scaffold03006.4	2e-15	Yes	/	/
evm.model.scaffold05533.21	1e-52	Yes	/	/
evm.model.scaffold05217.1	5e-11	Yes	/	/
evm.model.scaffold04620.5	2e-23	Yes	/	/
evm.model.scaffold04176.6	1e-117	Yes	/	/
evm.model.scaffold03019.18	5e-28	Yes	/	/
evm.model.scaffold02387.1	2e-83	Yes	/	/
evm.model.scaffold02754.1	7e-72	Yes	/	/
evm.model.scaffold04169.14	4e-18	Yes	/	/
evm.model.scaffold04620.4	4e-21	Yes	/	/
evm.model.scaffold04826.10	8e-60	Yes	/	/
evm.model.scaffold04936.18	1e-135	Yes	/	/
evm.model.scaffold03197.3	5e-28	Yes	/	/
evm.model.scaffold03109.8	7e-44	Yes	/	/
evm.model.scaffold04024.14	4e-24	Yes	/	/
evm.model.scaffold03641.20	1e-23	Yes	/	/
evm.model.scaffold01538.28	2e-12	Yes	/	/
evm.model.scaffold04607.1	5e-43	Yes	/	/
evm.model.scaffold00389.1	5e-17	Yes	/	/
evm.model.scaffold00825.2	4e-11	Yes	/	/
evm.model.scaffold00152.15	2e-45	Yes	/	/
evm.model.scaffold02910.4	4e-32	Yes	/	/
evm.model.scaffold00801.1	8e-70	Yes	/	/
evm.model.scaffold05481.67	3e-13	Yes	/	/
evm.model.scaffold03073.7	2e-18	Yes	/	/
evm.model.scaffold02448.20	1e-157	Yes	/	/
evm.model.scaffold05236.6	6e-14	Yes	/	/
evm.model.scaffold03380.9	5e-33	Yes	/	/
evm.model.scaffold03641.25	8e-16	Yes	/	/
evm.model.scaffold05322.7	4e-15	Yes	/	/
evm.model.scaffold05602.1	2e-20	Yes	/	/
evm.model.scaffold00727.14	4e-11	Yes	/	/
evm.model.scaffold02554.2	3e-83	Yes	/	/
evm.model.scaffold02750.109	1e-46	Yes	/	/
evm.model.scaffold01320.4	6e-55	Yes	/	/
evm.model.scaffold03460.16	2e-32	Yes	/	/
evm.model.scaffold04979.9	5e-93	Yes	/	/
evm.model.scaffold03754.1	5e-35	Yes	/	/
evm.model.scaffold02815.4	7e-24	Yes	/	/
evm.model.scaffold00672.3	3e-26	Yes	/	/
evm.model.scaffold02360.1	7e-44	Yes	/	/
evm.model.scaffold04766.16	9e-21	Yes	/	/
evm.model.scaffold03918.6	1e-25	Yes	/	/
evm.model.scaffold02448.5	6e-13	Yes	/	/
evm.model.scaffold00017.9	2e-24	Yes	/	/
evm.model.scaffold04744.1	3e-11	Yes	/	/
evm.model.scaffold04049.21	1e-44	Yes	/	/
evm.model.scaffold05633.30	2e-97	Yes	/	/
evm.model.scaffold04913.82	2e-42	Yes	/	/
evm.model.scaffold04840.1	3e-17	Yes	/	/
evm.model.scaffold03530.3	2e-21	Yes	/	/
evm.model.scaffold01629.1	0	Yes	/	/
evm.model.scaffold02987.4	0	Yes	/	/
evm.model.scaffold03092.8	0	Yes	/	/
evm.model.scaffold04781.14	1e-152	Yes	/	/
evm.model.scaffold01751.6	1e-142	Yes	/	/
evm.model.scaffold03068.35	0	Yes	/	/
evm.model.scaffold04610.19	0	Yes	/	/
evm.model.scaffold04913.50	1e-105	Yes	/	/
evm.model.scaffold00090.5	1e-129	Yes	/	/
evm.model.scaffold00348.47	1e-133	Yes	/	/
evm.model.scaffold01259.3	6e-51	Yes	/	/
evm.model.scaffold02188.10	3e-97	Yes	/	/
evm.model.scaffold03983.1	2e-80	Yes	/	/
evm.model.scaffold04913.54	1e-77	Yes	/	/
evm.model.scaffold04176.30	3e-48	Yes	/	/
evm.model.scaffold04887.9	7e-76	Yes	/	/
evm.model.scaffold02590.6	4e-11	Yes	/	/
evm.model.scaffold01295.23	7e-65	Yes	/	/
evm.model.scaffold00005.6	7e-82	Yes	/	/
evm.model.scaffold03460.23	2e-69	Yes	/	/
evm.model.scaffold04173.1	1e-66	Yes	/	/
evm.model.scaffold02815.17	5e-99	Yes	/	/
evm.model.scaffold01581.11	4e-19	Yes	/	/
evm.model.scaffold04936.11	3e-37	Yes	/	/
evm.model.scaffold02987.3	1e-145	Yes	/	/
evm.model.scaffold00661.29	2e-22	Yes	/	/
evm.model.scaffold00630.22	1e-100	Yes	/	/
evm.model.scaffold01690.4	9e-44	Yes	/	/
evm.model.scaffold04238.3	9e-41	Yes	/	/
evm.model.scaffold04610.5	1e-32	Yes	/	/
evm.model.scaffold02827.2	8e-28	Yes	/	/
scaffold03699-g512.t1	2e-62	Yes	/	/
evm.model.scaffold04473.6	1e-109	Yes	/	/
evm.model.scaffold01259.1	1e-102	Yes	/	/
evm.model.scaffold00194.1	7e-90	Yes	/	/
evm.model.scaffold00950.4	2e-28	Yes	/	/
evm.model.scaffold04766.17	2e-96	Yes	/	/
scaffold01045-g220.t1	2e-34	Yes	/	/
evm.model.scaffold01167.1	9e-60	Yes	/	/
evm.model.scaffold04913.81	5e-41	Yes	/	/
evm.model.scaffold02899.41	5e-32	Yes	/	/
evm.model.scaffold03873.15	1e-11	Yes	/	/
evm.model.scaffold02812.5	1e-29	Yes	/	/
evm.model.scaffold00041.28	7e-33	Yes	/	/
evm.model.scaffold02426.1	1e-36	Yes	/	/
evm.model.scaffold03769.1	1e-18	Yes	/	/
evm.model.scaffold00256.11	9e-52	Yes	/	/
evm.model.scaffold04623.117	3e-49	Yes	/	/
evm.model.scaffold00950.3	7e-49	Yes	/	/
evm.model.scaffold04906.15	4e-11	Yes	/	/
evm.model.scaffold04942.3	9e-66	Yes	/	/
evm.model.scaffold02750.46	1e-12	Yes	/	/
evm.model.scaffold00950.11	5e-27	Yes	/	/
evm.model.scaffold03873.18	3e-13	Yes	/	/
evm.model.scaffold04751.3	1e-15	Yes	/	/
evm.model.scaffold05328.40	1e-26	Yes	/	/
evm.model.scaffold02910.12	4e-23	Yes	/	/
evm.model.scaffold05565.11	9e-81	Yes	/	/
evm.model.scaffold00266.13	4e-79	Yes	/	/
evm.model.scaffold02572.1	3e-46	Yes	/	/
evm.model.scaffold02624.2	2e-24	Yes	/	/
evm.model.scaffold00005.30	9e-39	Yes	/	/
evm.model.scaffold02750.22	7e-29	Yes	/	/
evm.model.scaffold02750.63	4e-11	Yes	/	/
scaffold05345-g563.t1	4e-42	Yes	/	/
evm.model.scaffold02707.8	1e-29	Yes	/	/
evm.model.scaffold04351.9	1e-29	Yes	/	/
evm.model.scaffold00832.49	2e-18	Yes	/	/
evm.model.scaffold00256.5	4e-12	Yes	/	/
evm.model.scaffold02750.26	7e-55	Yes	/	/
evm.model.scaffold02750.48	2e-17	Yes	/	/
evm.model.scaffold02174.2	6e-66	Yes	/	/
evm.model.scaffold02286.13	1e-30	Yes	/	/
evm.model.scaffold04880.1	3e-19	Yes	/	/
evm.model.scaffold00968.3	1e-22	Yes	/	/
evm.model.scaffold02910.13	4e-17	Yes	/	/
evm.model.scaffold01271.25	3e-11	Yes	/	/
evm.model.scaffold03641.24	9e-39	Yes	/	/
evm.model.scaffold01980.8	4e-11	Yes	/	/
evm.model.scaffold02167.2	1e-44	Yes	/	/
scaffold02187-g120.t1	8e-61	Yes	/	/
evm.model.scaffold01401.6	3e-11	Yes	/	/
evm.model.scaffold04495.1	4e-11	Yes	/	/
evm.model.scaffold04623.140	7e-15	Yes	/	/
evm.model.scaffold03460.15	6e-16	Yes	/	/
evm.model.scaffold02750.83	7e-13	Yes	/	/
evm.model.scaffold05401.6	4e-48	Yes	/	/
evm.model.scaffold02987.5	3e-14	Yes	/	/
evm.model.scaffold00555.11	3e-39	Yes	/	/
evm.model.scaffold01828.21	7e-27	Yes	/	/
evm.model.scaffold02899.10	1e-13	Yes	/	/
evm.model.scaffold01320.1	8e-11	Yes	/	/
evm.model.scaffold02448.34	2e-24	Yes	/	/
evm.model.scaffold00870.8	2e-48	Yes	/	/
evm.model.scaffold00555.7	1e-39	Yes	/	/
evm.model.scaffold05575.21	7e-13	Yes	/	/
evm.model.scaffold04423.12	5e-17	Yes	/	/
evm.model.scaffold02448.33	4e-22	Yes	/	/
evm.model.scaffold02158.3	2e-11	Yes	/	/
evm.model.scaffold01674.4	1e-11	Yes	/	/
evm.model.scaffold00256.1	2e-15	Yes	/	/
evm.model.scaffold05267.13	1e-47	Yes	/	/
evm.model.scaffold04623.101	4e-11	Yes	/	/
evm.model.scaffold02564.3	1e-25	Yes	/	/
evm.model.scaffold00832.46	8e-16	Yes	/	/
evm.model.scaffold02623.2	5e-14	Yes	/	/
evm.model.scaffold01569.1	1e-14	Yes	/	/
evm.model.scaffold02750.21	6e-11	Yes	/	/
evm.model.scaffold03180.3	2e-20	Yes	/	/
evm.model.scaffold00847.18	4e-11	Yes	/	/
evm.model.scaffold00005.31	2e-16	Yes	/	/
evm.model.scaffold04610.3	3e-13	Yes	/	/
evm.model.scaffold02302.4	2e-17	Yes	/	/
evm.model.scaffold03710.2	9e-11	Yes	/	/
evm.model.scaffold01267.9	2e-15	Yes	/	/
evm.model.scaffold02130.9	4e-11	Yes	/	/
evm.model.scaffold03029.1	7e-44	Yes	/	/
evm.model.scaffold03068.48	1e-22	Yes	/	/
evm.model.scaffold00691.3	2e-29	Yes	/	/
evm.model.scaffold04617.3	1e-18	Yes	/	/
evm.model.scaffold00040.1	8e-58	Yes	/	/
evm.model.scaffold03641.26	2e-17	Yes	/	/
evm.model.scaffold01797.2	2e-16	Yes	/	/
evm.model.scaffold00851.1	3e-11	Yes	/	/
evm.model.scaffold03975.2	2e-58	Yes	/	/
scaffold03590-g104.t1	2e-50	Yes	/	/
evm.model.scaffold03454.16	6e-17	Yes	/	/
evm.model.scaffold00766.11	4e-25	Yes	/	/
evm.model.scaffold04913.90	6e-15	Yes	/	/
"/" represents that the function of the corresponding gene is not related to nutrient process.
